# Supplementary material for: Floral nectar microbial communities exhibit seasonal shifts associated with extreme heat: Potential implications for climate change and plant-pollinator interactions
Source: Front Microbiol. 2022 Aug 25;13:931291. doi: 10.3389/fmicb.2022.931291 (PMC9453676; doi:10.3389/fmicb.2022.931291)
Supplement: Supplementary file 1 [file Data_Sheet_1.xlsx]

## Sheet: Sheet1
	Day time temperature					Night time temperature
	Heated	Control	Date	Time		Passive	Control	Date	Time
	74.445	74.0985	2018-06-24	08:00:00		69.7075	70.136	2018-06-24	20:30:00
	67.906	68.6775	2018-06-24	08:30:00		68.42	68.763	2018-06-24	21:00:00
	67.478	67.478	2018-06-24	09:00:00		67.2215	67.5635	2018-06-24	21:30:00
	71.0885	69.965	2018-06-24	09:30:00		66.1085	66.365	2018-06-24	22:00:00
	69.7935	72.2065	2018-06-24	10:00:00		65.0805	65.338	2018-06-24	22:30:00
	75.163	72.3745	2018-06-24	10:30:00		64.2245	64.481	2018-06-24	23:00:00
	77.2455	73.0645	2018-06-24	11:00:00		63.283	63.5405	2018-06-24	23:30:00
	76.4475	82.1045	2018-06-24	11:30:00		62.426	62.5115	2018-06-25	00:00:00
	80.0555	82.978	2018-06-24	12:00:00		61.655	61.8265	2018-06-25	00:30:00
	83.091	78.3645	2018-06-24	12:30:00		61.1405	61.227	2018-06-25	01:00:00
	81.365	79.1505	2018-06-24	13:00:00		60.6255	60.712	2018-06-25	01:30:00
	81.1795	80.1175	2018-06-24	13:30:00		60.1095	60.195	2018-06-25	02:00:00
	83.1325	82.241	2018-06-24	14:00:00		59.5085	59.68	2018-06-25	02:30:00
	83.76	83.221	2018-06-24	14:30:00		59.165	59.164	2018-06-25	03:00:00
	89.1735	84.924	2018-06-24	15:00:00		58.475	58.5615	2018-06-25	03:30:00
	86.7455	84.924	2018-06-24	15:30:00		57.6995	57.8715	2018-06-25	04:00:00
	86.014	84.4745	2018-06-24	16:00:00		57.8715	57.8715	2018-06-25	04:30:00
	90.813	85.4695	2018-06-24	16:30:00		76.964	77.9245	2018-06-25	20:00:00
	92.9695	85.5625	2018-06-24	17:00:00		73.6665	74.531	2018-06-25	20:30:00
	91.155	86.641	2018-06-24	17:30:00		72.2005	72.89	2018-06-25	21:00:00
	89.304	85.014	2018-06-24	18:00:00		70.995	71.34	2018-06-25	21:30:00
	85.749	82.597	2018-06-24	18:30:00		69.793	70.136	2018-06-25	22:00:00
	84.0275	80.6465	2018-06-24	19:00:00		68.6775	68.935	2018-06-25	22:30:00
	77.7485	78.189	2018-06-24	19:30:00		66.9645	67.3925	2018-06-25	23:00:00
	72.0285	72.545	2018-06-24	20:00:00		65.9365	66.365	2018-06-25	23:30:00
	58.648	58.82	2018-06-25	05:00:00		64.824	65.166	2018-06-26	00:00:00
	58.3035	58.5615	2018-06-25	05:30:00		64.2245	64.5675	2018-06-26	00:30:00
	58.3035	58.476	2018-06-25	06:00:00		63.5395	63.625	2018-06-26	01:00:00
	59.165	59.337	2018-06-25	06:30:00		62.5115	62.8545	2018-06-26	01:30:00
	60.368	61.3125	2018-06-25	07:00:00		61.655	61.998	2018-06-26	02:00:00
	69.708	67.4015	2018-06-25	07:30:00		61.3115	61.3975	2018-06-26	02:30:00
	71.196	74.8865	2018-06-25	08:00:00		60.7965	60.883	2018-06-26	03:00:00
	72.584	68.946	2018-06-25	08:30:00		59.9375	60.0235	2018-06-26	03:30:00
	70.6675	67.5635	2018-06-25	09:00:00		59.422	59.6795	2018-06-26	04:00:00
	72.9105	72.0285	2018-06-25	09:30:00		58.82	58.992	2018-06-26	04:30:00
	72.031	73.8435	2018-06-25	10:00:00		76.9645	78.0125	2018-06-26	20:00:00
	77.0675	75.3145	2018-06-25	10:30:00		74.1005	74.3585	2018-06-26	20:30:00
	81.6515	77.4015	2018-06-25	11:00:00		72.6315	73.0625	2018-06-26	21:00:00
	80.0465	88.5635	2018-06-25	11:30:00		71.34	71.6835	2018-06-26	21:30:00
	84.355	87.5505	2018-06-25	12:00:00		69.7925	70.394	2018-06-26	22:00:00
	85.9605	84.2955	2018-06-25	12:30:00		68.592	69.0205	2018-06-26	22:30:00
	85.4645	84.9245	2018-06-25	13:00:00		66.965	67.478	2018-06-26	23:00:00
	86.0985	87.098	2018-06-25	13:30:00		65.509	66.1085	2018-06-26	23:30:00
	86.7365	87.828	2018-06-25	14:00:00		64.653	65.0805	2018-06-27	00:00:00
	88.5585	89.942	2018-06-25	14:30:00		64.0535	64.311	2018-06-27	00:30:00
	95.8115	90.4045	2018-06-25	15:00:00		62.94	63.454	2018-06-27	01:00:00
	89.662	89.664	2018-06-25	15:30:00		62.5115	62.768	2018-06-27	01:30:00
	83.1425	84.834	2018-06-25	16:00:00		61.997	62.1695	2018-06-27	02:00:00
	89.9575	88.741	2018-06-25	16:30:00		61.312	61.483	2018-06-27	02:30:00
	93.608	89.662	2018-06-25	17:00:00		60.539	60.7975	2018-06-27	03:00:00
	92.284	91.3495	2018-06-25	17:30:00		60.195	60.2815	2018-06-27	03:30:00
	90.2225	90.1445	2018-06-25	18:00:00		60.024	60.1095	2018-06-27	04:00:00
	89.9395	88.942	2018-06-25	18:30:00		59.594	59.6805	2018-06-27	04:30:00
	86.7315	85.925	2018-06-25	19:00:00		78.712	78.539	2018-06-27	20:00:00
	83.759	83.5855	2018-06-25	19:30:00		75.138	75.3125	2018-06-27	20:30:00
	58.3035	58.389	2018-06-26	05:00:00		73.148	73.4085	2018-06-27	21:00:00
	57.8725	57.9585	2018-06-26	05:30:00		70.8235	71.511	2018-06-27	21:30:00
	57.8725	57.872	2018-06-26	06:00:00		69.45	70.222	2018-06-27	22:00:00
	58.9055	58.9065	2018-06-26	06:30:00		68.421	69.1925	2018-06-27	22:30:00
	60.6255	60.9695	2018-06-26	07:00:00		67.649	68.5065	2018-06-27	23:00:00
	61.569	61.826	2018-06-26	07:30:00		66.1085	67.0495	2018-06-27	23:30:00
	62.426	62.8545	2018-06-26	08:00:00		64.7385	65.852	2018-06-28	00:00:00
	66.7095	64.0525	2018-06-26	08:30:00		64.2255	64.995	2018-06-28	00:30:00
	64.138	63.7105	2018-06-26	09:00:00		62.94	63.968	2018-06-28	01:00:00
	65.338	65.4235	2018-06-26	09:30:00		62.0835	63.111	2018-06-28	01:30:00
	65.2515	66.965	2018-06-26	10:00:00		61.5685	62.34	2018-06-28	02:00:00
	67.823	66.793	2018-06-26	10:30:00		61.2265	61.826	2018-06-28	02:30:00
	68.765	67.649	2018-06-26	11:00:00		60.7975	61.3975	2018-06-28	03:00:00
	68.678	75.0325	2018-06-26	11:30:00		60.711	61.0545	2018-06-28	03:30:00
	71.086	73.6025	2018-06-26	12:00:00		59.766	60.4525	2018-06-28	04:00:00
	71.428	70.394	2018-06-26	12:30:00		59.594	59.938	2018-06-28	04:30:00
	69.022	68.1635	2018-06-26	13:00:00		71.7695	71.77	2018-06-28	20:00:00
	68.8495	69.107	2018-06-26	13:30:00		68.934	69.278	2018-06-28	20:30:00
	68.0775	68.6805	2018-06-26	14:00:00		67.564	67.7345	2018-06-28	21:00:00
	79.8665	77.578	2018-06-26	14:30:00		66.366	66.7935	2018-06-28	21:30:00
	90.742	85.4645	2018-06-26	15:00:00		65.338	65.7655	2018-06-28	22:00:00
	88.6495	88.0995	2018-06-26	15:30:00		64.139	65.0815	2018-06-28	22:30:00
	88.4735	88.558	2018-06-26	16:00:00		63.5405	64.139	2018-06-28	23:00:00
	94.8865	91.427	2018-06-26	16:30:00		62.5115	63.0255	2018-06-28	23:30:00
	97.447	91.9875	2018-06-26	17:00:00		61.655	62.1685	2018-06-29	00:00:00
	96.6615	94.6525	2018-06-26	17:30:00		60.9685	61.5695	2018-06-29	00:30:00
	94.0665	93.335	2018-06-26	18:00:00		60.195	61.055	2018-06-29	01:00:00
	92.081	90.796	2018-06-26	18:30:00		59.594	60.4535	2018-06-29	01:30:00
	89.3845	88.0245	2018-06-26	19:00:00		59.4225	60.1095	2018-06-29	02:00:00
	85.015	84.4815	2018-06-26	19:30:00		59.508	59.9375	2018-06-29	02:30:00
	59.3365	59.3365	2018-06-27	05:00:00		60.1095	60.2815	2018-06-29	03:00:00
	58.9065	58.82	2018-06-27	05:30:00		59.337	59.9375	2018-06-29	03:30:00
	58.9055	58.7345	2018-06-27	06:00:00		59.508	59.766	2018-06-29	04:00:00
	59.8515	59.6795	2018-06-27	06:30:00		59.852	59.9375	2018-06-29	04:30:00
	61.654	62.8545	2018-06-27	07:00:00		69.7075	70.566	2018-06-29	20:00:00
	74.3585	69.376	2018-06-27	07:30:00		67.906	68.1635	2018-06-29	20:30:00
	76.469	76.9875	2018-06-27	08:00:00		66.4515	66.9645	2018-06-29	21:00:00
	79.088	72.742	2018-06-27	08:30:00		65.2525	65.851	2018-06-29	21:30:00
	76.7785	71.34	2018-06-27	09:00:00		64.7385	65.2525	2018-06-29	22:00:00
	80.057	75.0525	2018-06-27	09:30:00		63.968	64.481	2018-06-29	22:30:00
	75.665	76.008	2018-06-27	10:00:00		63.282	63.626	2018-06-29	23:00:00
	80.2155	78.3635	2018-06-27	10:30:00		62.769	63.111	2018-06-29	23:30:00
	83.757	79.8535	2018-06-27	11:00:00		62.083	62.597	2018-06-30	00:00:00
	87.684	86.68	2018-06-27	11:30:00		61.741	62.254	2018-06-30	00:30:00
	94.705	93.001	2018-06-27	12:00:00		61.227	61.7405	2018-06-30	01:00:00
	91.4225	84.834	2018-06-27	12:30:00		60.9685	61.398	2018-06-30	01:30:00
	86.2845	84.031	2018-06-27	13:00:00		61.4835	61.7405	2018-06-30	02:00:00
	89.122	86.2925	2018-06-27	13:30:00		61.4835	61.5695	2018-06-30	02:30:00
	87.3685	86.564	2018-06-27	14:00:00		61.1405	61.398	2018-06-30	03:00:00
	88.558	87.9315	2018-06-27	14:30:00		61.1405	61.226	2018-06-30	03:30:00
	93.7735	87.749	2018-06-27	15:00:00		61.055	61.226	2018-06-30	04:00:00
	90.22	88.5775	2018-06-27	15:30:00		61.1405	61.226	2018-06-30	04:30:00
	89.3845	88.2075	2018-06-27	16:00:00		69.7075	70.824	2018-06-30	20:30:00
	93.7315	91.3335	2018-06-27	16:30:00		68.763	69.45	2018-06-30	21:00:00
	100.683	92.3765	2018-06-27	17:00:00		67.735	68.42	2018-06-30	21:30:00
	100.889	91.3335	2018-06-27	17:30:00		66.6225	67.478	2018-06-30	22:00:00
	98.2295	89.943	2018-06-27	18:00:00		66.193	66.7935	2018-06-30	22:30:00
	93.9085	88.107	2018-06-27	18:30:00		65.338	66.022	2018-06-30	23:00:00
	90.5185	85.5605	2018-06-27	19:00:00		64.481	65.338	2018-06-30	23:30:00
	85.745	82.7785	2018-06-27	19:30:00		64.31	64.9105	2018-07-01	00:00:00
	58.7335	59.249	2018-06-28	05:00:00		63.5405	64.31	2018-07-01	00:30:00
	58.562	58.9065	2018-06-28	05:30:00		62.769	63.5395	2018-07-01	01:00:00
	58.1305	58.4755	2018-06-28	06:00:00		61.9975	62.94	2018-07-01	01:30:00
	59.164	59.3355	2018-06-28	06:30:00		61.655	62.5115	2018-07-01	02:00:00
	61.1405	61.9115	2018-06-28	07:00:00		61.4835	62.083	2018-07-01	02:30:00
	68.507	67.225	2018-06-28	07:30:00		60.9685	61.4835	2018-07-01	03:00:00
	74.8205	74.572	2018-06-28	08:00:00		60.712	61.1405	2018-07-01	03:30:00
	76.8775	71.016	2018-06-28	08:30:00		60.368	60.6255	2018-07-01	04:00:00
	73.8015	69.4505	2018-06-28	09:00:00		59.9375	60.2815	2018-07-01	04:30:00
	79.2215	72.545	2018-06-28	09:30:00		73.666	74.012	2018-07-01	20:30:00
	73.7555	73.494	2018-06-28	10:00:00		72.6305	72.718	2018-07-01	21:00:00
	78.901	76.619	2018-06-28	10:30:00		70.996	71.4255	2018-07-01	21:30:00
	83.0425	78.0115	2018-06-28	11:00:00		69.8785	70.308	2018-07-01	22:00:00
	82.6455	87.53	2018-06-28	11:30:00		68.763	69.278	2018-07-01	22:30:00
	80.56	78.975	2018-06-28	12:00:00		67.735	68.248	2018-07-01	23:00:00
	88.8295	80.2055	2018-06-28	12:30:00		66.6225	67.3065	2018-07-01	23:30:00
	82.8655	81.266	2018-06-28	13:00:00		65.4235	66.366	2018-07-02	00:00:00
	85.7365	83.1325	2018-06-28	13:30:00		64.825	65.5945	2018-07-02	00:30:00
	91.1265	88.022	2018-06-28	14:00:00		64.0535	64.9105	2018-07-02	01:00:00
	89.223	88.1075	2018-06-28	14:30:00		63.626	64.2245	2018-07-02	01:30:00
	90.8435	85.6505	2018-06-28	15:00:00		63.111	63.797	2018-07-02	02:00:00
	85.735	85.7435	2018-06-28	15:30:00		62.425	63.1965	2018-07-02	02:30:00
	85.3745	86.6685	2018-06-28	16:00:00		62.425	62.94	2018-07-02	03:00:00
	84.3845	88.6665	2018-06-28	16:30:00		61.3125	62.083	2018-07-02	03:30:00
	86.1115	87.1735	2018-06-28	17:00:00		61.227	61.8265	2018-07-02	04:00:00
	83.766	81.623	2018-06-28	17:30:00		60.6255	61.226	2018-07-02	04:30:00
	81.0885	80.915	2018-06-28	18:00:00		76.3545	77.3125	2018-07-02	20:00:00
	81.454	82.733	2018-06-28	18:30:00		74.0985	74.705	2018-07-02	20:30:00
	78.8055	82.8015	2018-06-28	19:00:00		72.6315	73.407	2018-07-02	21:00:00
	76.6155	78.6245	2018-06-28	19:30:00		71.339	71.942	2018-07-02	21:30:00
	59.9375	59.852	2018-06-29	05:00:00		70.394	70.823	2018-07-02	22:00:00
	59.4225	59.5085	2018-06-29	05:30:00		69.3635	69.8785	2018-07-02	22:30:00
	59.4225	59.336	2018-06-29	06:00:00		68.077	68.763	2018-07-02	23:00:00
	59.9375	60.1095	2018-06-29	06:30:00		67.3065	67.9915	2018-07-02	23:30:00
	60.9695	60.9685	2018-06-29	07:00:00		66.537	67.221	2018-07-03	00:00:00
	64.653	66.6245	2018-06-29	07:30:00		66.1075	66.537	2018-07-03	00:30:00
	67.224	66.0225	2018-06-29	08:00:00		64.996	65.851	2018-07-03	01:00:00
	61.312	62.4255	2018-06-29	08:30:00		64.9105	65.2525	2018-07-03	01:30:00
	61.054	64.0535	2018-06-29	09:00:00		63.8825	64.3955	2018-07-03	02:00:00
	65.595	64.481	2018-06-29	09:30:00		63.283	63.968	2018-07-03	02:30:00
	64.0535	67.569	2018-06-29	10:00:00		62.597	63.111	2018-07-03	03:00:00
	65.166	66.8795	2018-06-29	10:30:00		62.254	62.769	2018-07-03	03:30:00
	65.167	67.396	2018-06-29	11:00:00		61.9975	62.254	2018-07-03	04:00:00
	67.9955	68.1665	2018-06-29	11:30:00		62.083	62.425	2018-07-03	04:30:00
	66.366	69.4545	2018-06-29	12:00:00		70.995	71.77	2018-07-03	20:30:00
	70.2285	69.0245	2018-06-29	12:30:00		69.622	70.394	2018-07-03	21:00:00
	67.5635	69.884	2018-06-29	13:00:00		68.934	69.5355	2018-07-03	21:30:00
	67.992	70.3995	2018-06-29	13:30:00		67.9915	68.5055	2018-07-03	22:00:00
	71.8705	77.3535	2018-06-29	14:00:00		67.221	67.6495	2018-07-03	22:30:00
	76.267	79.0425	2018-06-29	14:30:00		66.4515	67.05	2018-07-03	23:00:00
	81.1285	78.2735	2018-06-29	15:00:00		65.2525	66.193	2018-07-03	23:30:00
	80.7355	80.382	2018-06-29	15:30:00		64.653	65.4235	2018-07-04	00:00:00
	82.0635	84.0575	2018-06-29	16:00:00		64.2245	64.9105	2018-07-04	00:30:00
	81.5315	85.541	2018-06-29	16:30:00		63.797	64.3955	2018-07-04	01:00:00
	82.9625	83.7085	2018-06-29	17:00:00		63.5405	63.968	2018-07-04	01:30:00
	81.005	79.4155	2018-06-29	17:30:00		62.5115	63.1965	2018-07-04	02:00:00
	78.712	78.538	2018-06-29	18:00:00		61.655	62.6835	2018-07-04	02:30:00
	78.8925	80.3245	2018-06-29	18:30:00		61.398	62.1685	2018-07-04	03:00:00
	76.1845	79.1905	2018-06-29	19:00:00		60.7975	61.5695	2018-07-04	03:30:00
	74.186	77.3205	2018-06-29	19:30:00		60.2815	61.1405	2018-07-04	04:00:00
	61.054	61.226	2018-06-30	05:00:00		60.024	60.7975	2018-07-04	04:30:00
	60.9685	61.055	2018-06-30	05:30:00		75.659	76.963	2018-07-04	20:00:00
	61.054	61.1405	2018-06-30	06:00:00		72.976	74.012	2018-07-04	20:30:00
	61.398	61.398	2018-06-30	06:30:00		71.4255	72.1135	2018-07-04	21:00:00
	61.655	61.7405	2018-06-30	07:00:00		70.136	71.0815	2018-07-04	21:30:00
	61.912	61.912	2018-06-30	07:30:00		69.3635	70.2225	2018-07-04	22:00:00
	62.5115	62.597	2018-06-30	08:00:00		67.9915	69.0205	2018-07-04	22:30:00
	63.283	63.454	2018-06-30	08:30:00		67.3065	68.1625	2018-07-04	23:00:00
	64.5675	64.653	2018-06-30	09:00:00		66.537	67.478	2018-07-04	23:30:00
	65.9365	65.9375	2018-06-30	09:30:00		65.7655	66.708	2018-07-05	00:00:00
	68.42	68.936	2018-06-30	10:00:00		64.996	66.022	2018-07-05	00:30:00
	69.5355	68.6775	2018-06-30	10:30:00		64.653	65.338	2018-07-05	01:00:00
	73.0625	72.206	2018-06-30	11:00:00		64.0535	64.9095	2018-07-05	01:30:00
	75.147	71.8565	2018-06-30	11:30:00		63.1965	64.2245	2018-07-05	02:00:00
	74.7915	73.928	2018-06-30	12:00:00		62.6835	63.5395	2018-07-05	02:30:00
	82.048	75.226	2018-06-30	12:30:00		62.083	63.0255	2018-07-05	03:00:00
	77.312	75.92	2018-06-30	13:00:00		61.8265	62.6825	2018-07-05	03:30:00
	78.712	77.313	2018-06-30	13:30:00		61.569	62.3405	2018-07-05	04:00:00
	82.2625	85.621	2018-06-30	14:00:00		60.9685	61.7405	2018-07-05	04:30:00
	84.3915	86.0205	2018-06-30	14:30:00		82.866	83.757	2018-07-05	20:30:00
	85.319	81.09	2018-06-30	15:00:00		79.8535	80.911	2018-07-05	21:00:00
	83.2245	81.9745	2018-06-30	15:30:00		77.487	78.8875	2018-07-05	21:30:00
	84.115	82.3305	2018-06-30	16:00:00		76.0935	77.0505	2018-07-05	22:00:00
	82.598	81.977	2018-06-30	16:30:00		74.8775	75.8325	2018-07-05	22:30:00
	86.9585	81.623	2018-06-30	17:00:00		74.1845	74.531	2018-07-05	23:00:00
	83.8595	79.766	2018-06-30	17:30:00		74.6185	74.2725	2018-07-05	23:30:00
	79.502	78.5365	2018-06-30	18:00:00		75.0515	74.013	2018-07-06	00:00:00
	80.402	79.158	2018-06-30	18:30:00		73.148	73.0625	2018-07-06	00:30:00
	79.17	79.4195	2018-06-30	19:00:00		70.7375	71.4255	2018-07-06	01:00:00
	76.3585	76.615	2018-06-30	19:30:00		69.793	70.3085	2018-07-06	01:30:00
	72.0275	72.976	2018-06-30	20:00:00		69.622	69.793	2018-07-06	02:00:00
	59.508	59.9375	2018-07-01	05:00:00		69.7065	69.3645	2018-07-06	02:30:00
	59.0785	59.5085	2018-07-01	05:30:00		70.3085	69.5355	2018-07-06	03:00:00
	59.594	59.7655	2018-07-01	06:00:00		70.222	69.8785	2018-07-06	03:30:00
	60.024	60.195	2018-07-01	06:30:00		69.106	69.0205	2018-07-06	04:00:00
	60.6255	60.539	2018-07-01	07:00:00		67.05	67.5635	2018-07-06	04:30:00
	61.655	61.569	2018-07-01	07:30:00		95.412	93.0205	2018-07-06	20:00:00
	63.0255	62.6825	2018-07-01	08:00:00		90.6835	89.1085	2018-07-06	20:30:00
	65.2525	64.5675	2018-07-01	08:30:00		88.1915	86.8225	2018-07-06	21:00:00
	65.851	67.993	2018-07-01	09:00:00		86.369	85.284	2018-07-06	21:30:00
	70.7415	67.136	2018-07-01	09:30:00		87.279	84.744	2018-07-06	22:00:00
	74.105	71.1725	2018-07-01	10:00:00		87.6445	84.2945	2018-07-06	22:30:00
	73.0625	71.5975	2018-07-01	10:30:00		84.6545	82.775	2018-07-06	23:00:00
	76.006	75.749	2018-07-01	11:00:00		83.9365	82.152	2018-07-06	23:30:00
	80.4115	75.66	2018-07-01	11:30:00		83.2225	81.09	2018-07-07	00:00:00
	79.063	78.363	2018-07-01	12:00:00		82.509	80.4705	2018-07-07	00:30:00
	85.5175	79.6775	2018-07-01	12:30:00		81.354	79.59	2018-07-07	01:00:00
	81.976	80.559	2018-07-01	13:00:00		82.1545	79.8535	2018-07-07	01:30:00
	83.3145	82.33	2018-07-01	13:30:00		80.384	78.9755	2018-07-07	02:00:00
	93.175	90.5595	2018-07-01	14:00:00		78.8	77.749	2018-07-07	02:30:00
	88.925	88.5985	2018-07-01	14:30:00		78.712	77.225	2018-07-07	03:00:00
	89.835	84.834	2018-07-01	15:00:00		80.2945	77.836	2018-07-07	03:30:00
	85.7385	85.196	2018-07-01	15:30:00		82.866	79.3265	2018-07-07	04:00:00
	86.0065	86.107	2018-07-01	16:00:00		83.581	79.6775	2018-07-07	04:30:00
	85.1945	84.657	2018-07-01	16:30:00		90.4045	90.4955	2018-07-07	20:00:00
	89.358	84.4835	2018-07-01	17:00:00		87.461	87.6415	2018-07-07	20:30:00
	86.5705	82.51	2018-07-01	17:30:00		86.0975	85.825	2018-07-07	21:00:00
	82.0645	81.178	2018-07-01	18:00:00		84.5645	84.564	2018-07-07	21:30:00
	84.7065	82.436	2018-07-01	18:30:00		82.508	82.9535	2018-07-07	22:00:00
	82.902	82.4235	2018-07-01	19:00:00		81.266	81.709	2018-07-07	22:30:00
	80.9225	81.0005	2018-07-01	19:30:00		80.2055	80.647	2018-07-07	23:00:00
	75.92	76.615	2018-07-01	20:00:00		79.5895	79.678	2018-07-07	23:30:00
	60.1095	60.883	2018-07-02	05:00:00		78.0105	78.5365	2018-07-08	00:00:00
	60.2815	60.7975	2018-07-02	05:30:00		77.0505	77.574	2018-07-08	00:30:00
	61.3125	61.4835	2018-07-02	06:00:00		76.2675	76.703	2018-07-08	01:00:00
	61.8265	61.912	2018-07-02	06:30:00		75.398	76.006	2018-07-08	01:30:00
	62.3395	62.5115	2018-07-02	07:00:00		74.705	75.312	2018-07-08	02:00:00
	63.111	63.282	2018-07-02	07:30:00		74.531	74.619	2018-07-08	02:30:00
	64.3955	64.652	2018-07-02	08:00:00		73.839	74.1845	2018-07-08	03:00:00
	67.9915	67.5635	2018-07-02	08:30:00		74.0995	74.012	2018-07-08	03:30:00
	67.3925	69.708	2018-07-02	09:00:00		73.0625	73.3205	2018-07-08	04:00:00
	73.5135	68.763	2018-07-02	09:30:00		73.149	73.0625	2018-07-08	04:30:00
	73.3235	72.2885	2018-07-02	10:00:00		87.5515	86.46	2018-07-08	20:00:00
	74.706	73.4955	2018-07-02	10:30:00		85.284	84.205	2018-07-08	20:30:00
	76.181	76.0955	2018-07-02	11:00:00		82.9535	82.33	2018-07-08	21:00:00
	80.6725	76.963	2018-07-02	11:30:00		81.5315	81.0005	2018-07-08	21:30:00
	79.2385	78.976	2018-07-02	12:00:00		80.2055	79.7655	2018-07-08	22:00:00
	87.392	80.206	2018-07-02	12:30:00		79.854	79.2385	2018-07-08	22:30:00
	82.064	81.266	2018-07-02	13:00:00		78.6245	78.186	2018-07-08	23:00:00
	84.209	82.775	2018-07-02	13:30:00		77.6615	77.05	2018-07-08	23:30:00
	93.5195	91.5705	2018-07-02	14:00:00		76.5285	76.181	2018-07-09	00:00:00
	91.176	91.3525	2018-07-02	14:30:00		75.4855	75.484	2018-07-09	00:30:00
	88.8755	85.8255	2018-07-02	15:00:00		74.7915	74.705	2018-07-09	01:00:00
	82.332	80.48	2018-07-02	15:30:00		73.8395	73.926	2018-07-09	01:30:00
	85.1945	83.3995	2018-07-02	16:00:00		73.2345	73.407	2018-07-09	02:00:00
	85.1045	84.12	2018-07-02	16:30:00		73.6665	73.148	2018-07-09	02:30:00
	89.5235	85.2055	2018-07-02	17:00:00		74.012	73.234	2018-07-09	03:00:00
	87.566	83.851	2018-07-02	17:30:00		73.4935	72.9765	2018-07-09	03:30:00
	84.2955	83.045	2018-07-02	18:00:00		73.2345	72.6315	2018-07-09	04:00:00
	86.6075	84.1395	2018-07-02	18:30:00		73.6665	72.545	2018-07-09	04:30:00
	84.1485	83.4975	2018-07-02	19:00:00		83.3105	84.205	2018-07-09	20:00:00
	81.454	81.3555	2018-07-02	19:30:00		81.797	81.9745	2018-07-09	20:30:00
	62.254	62.425	2018-07-03	05:00:00		81.178	80.6465	2018-07-09	21:00:00
	62.1685	62.254	2018-07-03	05:30:00		80.294	79.6775	2018-07-09	21:30:00
	62.426	62.5115	2018-07-03	06:00:00		79.2385	78.6245	2018-07-09	22:00:00
	62.5115	62.6835	2018-07-03	06:30:00		78.2735	77.836	2018-07-09	22:30:00
	62.8545	62.94	2018-07-03	07:00:00		77.3125	77.225	2018-07-09	23:00:00
	63.454	63.454	2018-07-03	07:30:00		76.2675	76.2675	2018-07-09	23:30:00
	64.139	64.0535	2018-07-03	08:00:00		75.8325	75.8325	2018-07-10	00:00:00
	63.112	64.139	2018-07-03	08:30:00		75.572	75.399	2018-07-10	00:30:00
	64.2255	64.824	2018-07-03	09:00:00		75.3115	74.8775	2018-07-10	01:00:00
	67.7375	65.167	2018-07-03	09:30:00		75.138	74.5325	2018-07-10	01:30:00
	66.879	68.2495	2018-07-03	10:00:00		74.965	74.5325	2018-07-10	02:00:00
	67.9925	67.7345	2018-07-03	10:30:00		74.7925	74.1845	2018-07-10	02:30:00
	68.078	70.484	2018-07-03	11:00:00		74.7915	74.1845	2018-07-10	03:00:00
	69.9665	70.3095	2018-07-03	11:30:00		74.531	73.8395	2018-07-10	03:30:00
	68.592	71.517	2018-07-03	12:00:00		74.445	73.753	2018-07-10	04:00:00
	72.301	71.952	2018-07-03	12:30:00		74.012	73.4935	2018-07-10	04:30:00
	68.592	69.709	2018-07-03	13:00:00		79.8535	79.7655	2018-07-10	20:00:00
	69.3635	71.0845	2018-07-03	13:30:00		78.098	78.361	2018-07-10	20:30:00
	75.6175	78.5505	2018-07-03	14:00:00		76.703	77.225	2018-07-10	21:00:00
	80.031	82.7555	2018-07-03	14:30:00		75.832	76.181	2018-07-10	21:30:00
	80.681	79.1545	2018-07-03	15:00:00		75.658	75.919	2018-07-10	22:00:00
	81.7105	80.648	2018-07-03	15:30:00		75.0515	75.138	2018-07-10	22:30:00
	82.8645	82.2435	2018-07-03	16:00:00		74.098	74.3585	2018-07-10	23:00:00
	83.3115	81.886	2018-07-03	16:30:00		73.407	73.58	2018-07-10	23:30:00
	87.68	83.1355	2018-07-03	17:00:00		73.148	73.148	2018-07-11	00:00:00
	84.934	81.5315	2018-07-03	17:30:00		72.6315	72.545	2018-07-11	00:30:00
	81.178	80.2065	2018-07-03	18:00:00		71.942	72.028	2018-07-11	01:00:00
	82.0975	79.7675	2018-07-03	18:30:00		71.683	71.7695	2018-07-11	01:30:00
	80.765	79.3265	2018-07-03	19:00:00		71.34	71.339	2018-07-11	02:00:00
	77.579	77.575	2018-07-03	19:30:00		70.7375	70.824	2018-07-11	02:30:00
	73.58	74.531	2018-07-03	20:00:00		70.5655	70.48	2018-07-11	03:00:00
	59.337	60.196	2018-07-04	05:00:00		70.7375	70.48	2018-07-11	03:30:00
	58.993	59.6795	2018-07-04	05:30:00		70.651	70.48	2018-07-11	04:00:00
	58.82	59.6795	2018-07-04	06:00:00		70.308	70.137	2018-07-11	04:30:00
	59.9375	60.54	2018-07-04	06:30:00		77.4025	76.8765	2018-07-11	20:00:00
	61.1405	61.5695	2018-07-04	07:00:00		76.704	76.0935	2018-07-11	20:30:00
	63.453	63.1975	2018-07-04	07:30:00		76.0075	75.5715	2018-07-11	21:00:00
	66.109	63.968	2018-07-04	08:00:00		75.661	75.138	2018-07-11	21:30:00
	66.537	65.9375	2018-07-04	08:30:00		75.3135	74.705	2018-07-11	22:00:00
	67.136	68.7645	2018-07-04	09:00:00		74.965	74.445	2018-07-11	22:30:00
	73.6855	68.592	2018-07-04	09:30:00		74.186	73.9255	2018-07-11	23:00:00
	73.4975	71.6845	2018-07-04	10:00:00		73.58	73.3205	2018-07-11	23:30:00
	74.7925	74.363	2018-07-04	10:30:00		72.9765	72.8045	2018-07-12	00:00:00
	76.007	74.965	2018-07-04	11:00:00		72.4585	72.199	2018-07-12	00:30:00
	79.772	78.099	2018-07-04	11:30:00		71.683	71.7695	2018-07-12	01:00:00
	80.1185	78.8875	2018-07-04	12:00:00		71.511	71.2535	2018-07-12	01:30:00
	90.7545	81.0885	2018-07-04	12:30:00		70.9095	70.9095	2018-07-12	02:00:00
	84.029	82.597	2018-07-04	13:00:00		70.308	70.394	2018-07-12	02:30:00
	85.29	84.2045	2018-07-04	13:30:00		69.964	70.0505	2018-07-12	03:00:00
	92.6585	91.1325	2018-07-04	14:00:00		69.7075	69.793	2018-07-12	03:30:00
	89.662	90.4385	2018-07-04	14:30:00		69.278	69.5355	2018-07-12	04:00:00
	90.3515	87.0985	2018-07-04	15:00:00		69.107	69.278	2018-07-12	04:30:00
	88.386	88.8545	2018-07-04	15:30:00		80.03	79.0665	2018-07-12	20:00:00
	88.4685	95.215	2018-07-04	16:00:00		78.449	77.4035	2018-07-12	20:30:00
	87.829	87.742	2018-07-04	16:30:00		76.5285	75.9205	2018-07-12	21:00:00
	89.5725	92.7195	2018-07-04	17:00:00		75.0515	74.705	2018-07-12	21:30:00
	87.6425	86.6535	2018-07-04	17:30:00		74.445	74.272	2018-07-12	22:00:00
	84.925	85.111	2018-07-04	18:00:00		73.8395	73.839	2018-07-12	22:30:00
	87.163	89.547	2018-07-04	18:30:00		73.4935	73.2355	2018-07-12	23:00:00
	86.278	88.436	2018-07-04	19:00:00		72.6315	72.545	2018-07-12	23:30:00
	81.909	83.4905	2018-07-04	19:30:00		72.028	71.942	2018-07-13	00:00:00
	60.883	61.5695	2018-07-05	05:00:00		71.512	71.512	2018-07-13	00:30:00
	60.4535	61.1405	2018-07-05	05:30:00		70.9095	70.7375	2018-07-13	01:00:00
	60.1095	60.6255	2018-07-05	06:00:00		70.394	70.3085	2018-07-13	01:30:00
	60.4535	61.226	2018-07-05	06:30:00		70.3085	70.0505	2018-07-13	02:00:00
	70.144	67.651	2018-07-05	07:00:00		69.7075	69.621	2018-07-13	02:30:00
	71.69	71.4445	2018-07-05	07:30:00		69.5355	69.45	2018-07-13	03:00:00
	74.669	69.45	2018-07-05	08:00:00		69.106	68.8485	2018-07-13	03:30:00
	73.149	70.9095	2018-07-05	08:30:00		68.592	68.42	2018-07-13	04:00:00
	74.445	73.407	2018-07-05	09:00:00		68.077	68.077	2018-07-13	04:30:00
	80.414	74.705	2018-07-05	09:30:00		79.6775	79.152	2018-07-13	20:00:00
	82.256	78.188	2018-07-05	10:00:00		78.186	77.576	2018-07-13	20:30:00
	81.7105	79.6785	2018-07-05	10:30:00		77.0515	76.6165	2018-07-13	21:00:00
	83.3115	82.5995	2018-07-05	11:00:00		75.4855	75.3125	2018-07-13	21:30:00
	85.836	83.399	2018-07-05	11:30:00		74.3585	74.272	2018-07-13	22:00:00
	87.3705	85.6455	2018-07-05	12:00:00		73.58	73.666	2018-07-13	22:30:00
	98.6125	88.285	2018-07-05	12:30:00		72.976	73.0625	2018-07-13	23:00:00
	91.5265	89.8475	2018-07-05	13:00:00		71.941	72.1135	2018-07-13	23:30:00
	92.1855	90.7745	2018-07-05	13:30:00		71.6835	71.8555	2018-07-14	00:00:00
	100.504	98.367	2018-07-05	14:00:00		71.2535	71.34	2018-07-14	00:30:00
	97.5265	98.6995	2018-07-05	14:30:00		70.6515	70.823	2018-07-14	01:00:00
	99.897	95.1125	2018-07-05	15:00:00		70.394	70.4795	2018-07-14	01:30:00
	96.861	97.0655	2018-07-05	15:30:00		70.0505	70.2225	2018-07-14	02:00:00
	95.215	99.256	2018-07-05	16:00:00		69.3645	69.7075	2018-07-14	02:30:00
	95.32	95.3815	2018-07-05	16:30:00		69.0205	69.106	2018-07-14	03:00:00
	97.5255	99.143	2018-07-05	17:00:00		68.764	68.8485	2018-07-14	03:30:00
	96.749	93.9085	2018-07-05	17:30:00		68.592	68.763	2018-07-14	04:00:00
	95.1205	92.764	2018-07-05	18:00:00		68.3345	68.42	2018-07-14	04:30:00
	98.0665	98.492	2018-07-05	18:30:00		82.597	81.443	2018-07-14	20:00:00
	98.036	98.535	2018-07-05	19:00:00		81.0005	79.943	2018-07-14	20:30:00
	93.552	95.4095	2018-07-05	19:30:00		79.7655	78.7125	2018-07-14	21:00:00
	86.3745	87.369	2018-07-05	20:00:00		78.6245	77.7495	2018-07-14	21:30:00
	67.649	67.307	2018-07-06	05:00:00		77.6615	76.964	2018-07-14	22:00:00
	69.793	68.591	2018-07-06	05:30:00		75.572	75.4855	2018-07-14	22:30:00
	70.996	69.106	2018-07-06	06:00:00		75.484	75.1375	2018-07-14	23:00:00
	74.9655	72.0275	2018-07-06	06:30:00		74.705	74.3585	2018-07-14	23:30:00
	83.0545	77.664	2018-07-06	07:00:00		74.012	73.839	2018-07-15	00:00:00
	85.0435	81.4025	2018-07-06	07:30:00		73.407	73.2345	2018-07-15	00:30:00
	86.637	79.4165	2018-07-06	08:00:00		72.2	72.372	2018-07-15	01:00:00
	74.273	75.9385	2018-07-06	08:30:00		71.684	71.856	2018-07-15	01:30:00
	82.38	77.955	2018-07-06	09:00:00		71.683	71.5975	2018-07-15	02:00:00
	89.9825	74.7105	2018-07-06	09:30:00		70.4795	70.651	2018-07-15	02:30:00
	93.156	73.3255	2018-07-06	10:00:00		69.793	69.964	2018-07-15	03:00:00
	91.2615	73.9255	2018-07-06	10:30:00		69.45	69.5355	2018-07-15	03:30:00
	83.5295	73.9355	2018-07-06	11:00:00		69.106	69.1925	2018-07-15	04:00:00
	89.121	73.1485	2018-07-06	11:30:00		68.763	68.8485	2018-07-15	04:30:00
	94.756	73.6685	2018-07-06	12:00:00		83.311	81.3585	2018-07-15	20:00:00
	98.7705	75.2255	2018-07-06	12:30:00		80.6465	79.0665	2018-07-15	20:30:00
	94.92	74.4485	2018-07-06	13:00:00		78.0985	76.791	2018-07-15	21:00:00
	93.794	75.055	2018-07-06	13:30:00		76.441	75.5735	2018-07-15	21:30:00
	95.611	81.1415	2018-07-06	14:00:00		75.398	74.791	2018-07-15	22:00:00
	101.786	86.1545	2018-07-06	14:30:00		74.5325	74.0995	2018-07-15	22:30:00
	107.87	91.063	2018-07-06	15:00:00		73.753	73.2355	2018-07-15	23:00:00
	107.517	97.5395	2018-07-06	15:30:00		73.148	72.7165	2018-07-15	23:30:00
	108.469	104.867	2018-07-06	16:00:00		72.4585	72.2005	2018-07-16	00:00:00
	108.035	103.249	2018-07-06	16:30:00		72.028	71.598	2018-07-16	00:30:00
	106.029	100.397	2018-07-06	17:00:00		70.995	70.566	2018-07-16	01:00:00
	104.572	99.3965	2018-07-06	17:30:00		69.964	69.7075	2018-07-16	01:30:00
	103.748	98.606	2018-07-06	18:00:00		69.449	69.106	2018-07-16	02:00:00
	101.41	96.943	2018-07-06	18:30:00		68.592	68.592	2018-07-16	02:30:00
	100.019	95.9775	2018-07-06	19:00:00		68.421	68.42	2018-07-16	03:00:00
	97.15	93.873	2018-07-06	19:30:00		68.3345	68.1635	2018-07-16	03:30:00
	82.9545	79.502	2018-07-07	05:00:00		67.906	67.906	2018-07-16	04:00:00
	80.914	78.6245	2018-07-07	05:30:00		67.392	67.478	2018-07-16	04:30:00
	78.976	77.487	2018-07-07	06:00:00		82.0635	81.002	2018-07-16	20:00:00
	80.2065	77.923	2018-07-07	06:30:00		79.326	78.7135	2018-07-16	20:30:00
	87.2095	81.887	2018-07-07	07:00:00		77.574	76.8775	2018-07-16	21:00:00
	91.994	86.4905	2018-07-07	07:30:00		75.919	75.746	2018-07-16	21:30:00
	95.3385	87.646	2018-07-07	08:00:00		74.446	74.0995	2018-07-16	22:00:00
	94.636	88.8335	2018-07-07	08:30:00		73.234	73.2355	2018-07-16	22:30:00
	96.172	91.895	2018-07-07	09:00:00		72.372	72.2005	2018-07-16	23:00:00
	101.925	93.494	2018-07-07	09:30:00		71.683	71.4255	2018-07-16	23:30:00
	105.165	95.979	2018-07-07	10:00:00		71.168	71.0815	2018-07-17	00:00:00
	104.077	98.11	2018-07-07	10:30:00		70.9095	70.738	2018-07-17	00:30:00
	107.004	99.886	2018-07-07	11:00:00		70.5655	70.3075	2018-07-17	01:00:00
	105.909	100.483	2018-07-07	11:30:00		69.793	69.7075	2018-07-17	01:30:00
	105.909	101.082	2018-07-07	12:00:00		69.622	69.45	2018-07-17	02:00:00
	103.631	99.489	2018-07-07	12:30:00		69.1925	69.106	2018-07-17	02:30:00
	96.169	92.4565	2018-07-07	13:00:00		68.763	68.764	2018-07-17	03:00:00
	96.655	92.739	2018-07-07	13:30:00		68.5065	68.42	2018-07-17	03:30:00
	82.2445	82.597	2018-07-07	14:00:00		68.077	68.078	2018-07-17	04:00:00
	87.6425	86.368	2018-07-07	14:30:00		67.6495	67.649	2018-07-17	04:30:00
	91.615	89.4765	2018-07-07	15:00:00		78.8	78.0115	2018-07-17	20:00:00
	93.495	90.96	2018-07-07	15:30:00		77.138	76.3545	2018-07-17	20:30:00
	94.731	91.7995	2018-07-07	16:00:00		76.0065	75.4855	2018-07-17	21:00:00
	98.017	95.3105	2018-07-07	16:30:00		74.9655	74.531	2018-07-17	21:30:00
	99.39	98.4325	2018-07-07	17:00:00		74.4445	74.012	2018-07-17	22:00:00
	99.8905	98.915	2018-07-07	17:30:00		73.4075	73.149	2018-07-17	22:30:00
	98.022	96.368	2018-07-07	18:00:00		72.2865	72.0275	2018-07-17	23:00:00
	99.128	100.697	2018-07-07	18:30:00		71.0815	70.996	2018-07-17	23:30:00
	97.654	99.2245	2018-07-07	19:00:00		70.222	70.136	2018-07-18	00:00:00
	94.649	95.0165	2018-07-07	19:30:00		69.7065	69.7075	2018-07-18	00:30:00
	72.114	72.372	2018-07-08	05:00:00		69.278	69.278	2018-07-18	01:00:00
	71.941	72.0275	2018-07-08	05:30:00		68.8495	68.8485	2018-07-18	01:30:00
	71.5975	71.684	2018-07-08	06:00:00		68.42	68.592	2018-07-18	02:00:00
	72.717	72.2855	2018-07-08	06:30:00		68.6775	68.592	2018-07-18	02:30:00
	82.3525	76.354	2018-07-08	07:00:00		68.077	68.1625	2018-07-18	03:00:00
	87.757	80.954	2018-07-08	07:30:00		68.1635	68.1625	2018-07-18	03:30:00
	88.879	80.296	2018-07-08	08:00:00		68.592	68.5065	2018-07-18	04:00:00
	84.3845	80.647	2018-07-08	08:30:00		69.106	68.935	2018-07-18	04:30:00
	85.284	82.3305	2018-07-08	09:00:00		78.712	78.361	2018-07-18	20:00:00
	91.2175	83.5795	2018-07-08	09:30:00		77.312	77.138	2018-07-18	20:30:00
	95.4605	85.8265	2018-07-08	10:00:00		76.093	76.0065	2018-07-18	21:00:00
	92.764	88.4665	2018-07-08	10:30:00		75.572	75.4855	2018-07-18	21:30:00
	94.7525	90.3095	2018-07-08	11:00:00		74.531	74.445	2018-07-18	22:00:00
	94.8325	91.239	2018-07-08	11:30:00		73.149	72.8035	2018-07-18	22:30:00
	97.2435	92.739	2018-07-08	12:00:00		72.114	72.0275	2018-07-18	23:00:00
	104.649	94.8265	2018-07-08	12:30:00		71.0815	71.0815	2018-07-18	23:30:00
	99.401	95.784	2018-07-08	13:00:00		70.566	70.5655	2018-07-19	00:00:00
	100.807	96.46	2018-07-08	13:30:00		69.965	70.0505	2018-07-19	00:30:00
	103.725	100.942	2018-07-08	14:00:00		69.3645	69.0205	2018-07-19	01:00:00
	103.105	101.643	2018-07-08	14:30:00		69.106	69.106	2018-07-19	01:30:00
	103.36	98.804	2018-07-08	15:00:00		68.8495	68.934	2018-07-19	02:00:00
	100.596	99.213	2018-07-08	15:30:00		68.249	68.5065	2018-07-19	02:30:00
	100.587	104.206	2018-07-08	16:00:00		68.1635	68.248	2018-07-19	03:00:00
	99.8905	98.233	2018-07-08	16:30:00		67.9915	68.077	2018-07-19	03:30:00
	97.2435	97.293	2018-07-08	17:00:00		67.9915	67.9915	2018-07-19	04:00:00
	95.2075	94.174	2018-07-08	17:30:00		67.9915	67.906	2018-07-19	04:30:00
	94.3485	91.712	2018-07-08	18:00:00		79.239	76.8765	2018-07-19	20:00:00
	93.8785	95.3185	2018-07-08	18:30:00		78.2745	76.2675	2018-07-19	20:30:00
	92.9345	93.4095	2018-07-08	19:00:00		77.051	75.745	2018-07-19	21:00:00
	91.0555	90.867	2018-07-08	19:30:00		76.181	74.965	2018-07-19	21:30:00
	74.4445	72.8895	2018-07-09	05:00:00		75.5725	74.705	2018-07-19	22:00:00
	73.666	72.6315	2018-07-09	05:30:00		75.225	74.445	2018-07-19	22:30:00
	73.58	72.545	2018-07-09	06:00:00		74.3585	73.9255	2018-07-19	23:00:00
	74.186	72.8045	2018-07-09	06:30:00		74.186	73.407	2018-07-19	23:30:00
	75.225	73.407	2018-07-09	07:00:00		73.322	72.8045	2018-07-20	00:00:00
	76.7895	74.6185	2018-07-09	07:30:00		72.6305	72.2	2018-07-20	00:30:00
	77.837	75.4855	2018-07-09	08:00:00		71.769	71.4255	2018-07-20	01:00:00
	81.976	79.063	2018-07-09	08:30:00		71.168	70.996	2018-07-20	01:30:00
	84.2955	80.6465	2018-07-09	09:00:00		70.4805	70.5655	2018-07-20	02:00:00
	87.1005	82.508	2018-07-09	09:30:00		70.051	70.137	2018-07-20	02:30:00
	90.6	85.464	2018-07-09	10:00:00		69.7075	69.793	2018-07-20	03:00:00
	91.9895	87.6415	2018-07-09	10:30:00		69.45	69.5355	2018-07-20	03:30:00
	93.7785	88.925	2018-07-09	11:00:00		69.106	69.1925	2018-07-20	04:00:00
	94.1585	89.9395	2018-07-09	11:30:00		68.935	68.934	2018-07-20	04:30:00
	99.391	94.063	2018-07-09	12:00:00		78.187	75.5715	2018-07-20	20:00:00
	97.8175	93.4015	2018-07-09	12:30:00		76.6155	74.445	2018-07-20	20:30:00
	98.6015	94.6345	2018-07-09	13:00:00		75.3985	73.839	2018-07-20	21:00:00
	98.7025	94.825	2018-07-09	13:30:00		74.6185	73.2345	2018-07-20	21:30:00
	89.052	88.1075	2018-07-09	14:00:00		74.1855	72.6315	2018-07-20	22:00:00
	91.2435	87.915	2018-07-09	14:30:00		72.803	72.114	2018-07-20	22:30:00
	93.3995	90.6855	2018-07-09	15:00:00		72.631	71.684	2018-07-20	23:00:00
	94.828	91.631	2018-07-09	15:30:00		71.942	70.996	2018-07-20	23:30:00
	94.2545	93.6255	2018-07-09	16:00:00		71.167	70.394	2018-07-21	00:00:00
	91.707	91.244	2018-07-09	16:30:00		70.394	69.965	2018-07-21	00:30:00
	92.737	91.81	2018-07-09	17:00:00		69.8785	69.45	2018-07-21	01:00:00
	91.2395	90.6915	2018-07-09	17:30:00		68.763	68.8485	2018-07-21	01:30:00
	90.4955	89.3025	2018-07-09	18:00:00		68.6775	68.42	2018-07-21	02:00:00
	90.0375	90.642	2018-07-09	18:30:00		68.42	68.077	2018-07-21	02:30:00
	88.562	91.3465	2018-07-09	19:00:00		67.906	67.6495	2018-07-21	03:00:00
	86.189	88.0075	2018-07-09	19:30:00		67.2215	67.221	2018-07-21	03:30:00
	73.9255	73.234	2018-07-10	05:00:00		67.649	67.221	2018-07-21	04:00:00
	74.186	73.407	2018-07-10	05:30:00		66.9645	66.708	2018-07-21	04:30:00
	73.839	73.148	2018-07-10	06:00:00		80.648	78.2735	2018-07-21	20:00:00
	74.3585	73.407	2018-07-10	06:30:00		78.8	76.702	2018-07-21	20:30:00
	75.4855	74.098	2018-07-10	07:00:00		77.1385	75.3115	2018-07-21	21:00:00
	76.7895	75.2255	2018-07-10	07:30:00		75.3115	74.0995	2018-07-21	21:30:00
	78.099	76.5285	2018-07-10	08:00:00		74.5325	73.2355	2018-07-21	22:00:00
	76.098	72.8045	2018-07-10	08:30:00		73.6665	72.2	2018-07-21	22:30:00
	75.407	70.824	2018-07-10	09:00:00		72.8895	71.34	2018-07-21	23:00:00
	75.3115	70.394	2018-07-10	09:30:00		70.9955	70.9095	2018-07-21	23:30:00
	80.2785	73.2345	2018-07-10	10:00:00		70.394	70.222	2018-07-22	00:00:00
	77.1465	71.769	2018-07-10	10:30:00		69.9645	69.621	2018-07-22	00:30:00
	79.239	74.5325	2018-07-10	11:00:00		69.793	69.278	2018-07-22	01:00:00
	78.8935	74.1845	2018-07-10	11:30:00		68.5065	68.592	2018-07-22	01:30:00
	79.77	74.619	2018-07-10	12:00:00		67.7345	68.077	2018-07-22	02:00:00
	80.9195	75.398	2018-07-10	12:30:00		67.136	67.3065	2018-07-22	02:30:00
	82.6065	76.876	2018-07-10	13:00:00		66.7925	66.9645	2018-07-22	03:00:00
	83.235	76.7895	2018-07-10	13:30:00		66.194	66.4515	2018-07-22	03:30:00
	85.834	79.1555	2018-07-10	14:00:00		65.9375	66.1075	2018-07-22	04:00:00
	91.2415	81.7985	2018-07-10	14:30:00		65.509	65.7655	2018-07-22	04:30:00
	90.8665	83.31	2018-07-10	15:00:00		84.3845	81.5325	2018-07-22	20:00:00
	90.2165	85.4665	2018-07-10	15:30:00		81.5315	79.502	2018-07-22	20:30:00
	91.8	90.551	2018-07-10	16:00:00		79.766	78.6245	2018-07-22	21:00:00
	90.68	87.7405	2018-07-10	16:30:00		78.449	77.3125	2018-07-22	21:30:00
	90.5935	87.3815	2018-07-10	17:00:00		76.6155	76.3545	2018-07-22	22:00:00
	88.1905	87.0155	2018-07-10	17:30:00		75.398	75.399	2018-07-22	22:30:00
	82.26	86.014	2018-07-10	18:00:00		74.879	74.7915	2018-07-22	23:00:00
	82.7035	87.4095	2018-07-10	18:30:00		73.839	73.9255	2018-07-22	23:30:00
	84.2075	86.832	2018-07-10	19:00:00		73.0625	73.2345	2018-07-23	00:00:00
	82.2415	82.8645	2018-07-10	19:30:00		72.4595	72.545	2018-07-23	00:30:00
	69.5355	69.7075	2018-07-11	05:00:00		71.598	71.7695	2018-07-23	01:00:00
	69.1925	69.3635	2018-07-11	05:30:00		71.4255	71.511	2018-07-23	01:30:00
	69.107	69.1925	2018-07-11	06:00:00		71.0815	71.2535	2018-07-23	02:00:00
	69.964	69.5355	2018-07-11	06:30:00		70.566	70.738	2018-07-23	02:30:00
	77.6685	73.2345	2018-07-11	07:00:00		70.566	70.566	2018-07-23	03:00:00
	79.162	76.629	2018-07-11	07:30:00		69.7075	69.7065	2018-07-23	03:30:00
	78.3805	74.3585	2018-07-11	08:00:00		68.6775	68.935	2018-07-23	04:00:00
	77.054	76.0935	2018-07-11	08:30:00		69.707	69.278	2018-07-23	04:30:00
	78.364	77.138	2018-07-11	09:00:00		88.4665	86.189	2018-07-23	20:00:00
	81.7085	79.063	2018-07-11	09:30:00		86.189	84.1185	2018-07-23	20:30:00
	82.421	80.736	2018-07-11	10:00:00		84.0275	82.955	2018-07-23	21:00:00
	84.478	82.777	2018-07-11	10:30:00		82.598	81.887	2018-07-23	21:30:00
	86.193	84.0275	2018-07-11	11:00:00		80.825	80.736	2018-07-23	22:00:00
	86.5515	84.3845	2018-07-11	11:30:00		80.912	80.2065	2018-07-23	22:30:00
	89.294	87.0045	2018-07-11	12:00:00		78.888	79.151	2018-07-23	23:00:00
	92.0885	88.374	2018-07-11	12:30:00		77.837	78.0115	2018-07-23	23:30:00
	90.681	88.466	2018-07-11	13:00:00		76.6155	77.0515	2018-07-24	00:00:00
	91.8935	89.4765	2018-07-11	13:30:00		75.8335	76.18	2018-07-24	00:30:00
	91.8935	89.8465	2018-07-11	14:00:00		75.8335	76.0935	2018-07-24	01:00:00
	94.826	94.163	2018-07-11	14:30:00		74.8775	75.224	2018-07-24	01:30:00
	94.161	91.987	2018-07-11	15:00:00		74.1855	74.531	2018-07-24	02:00:00
	91.5395	90.125	2018-07-11	15:30:00		73.494	73.753	2018-07-24	02:30:00
	92.004	91.0685	2018-07-11	16:00:00		72.803	73.0625	2018-07-24	03:00:00
	88.568	87.007	2018-07-11	16:30:00		72.976	73.149	2018-07-24	03:30:00
	89.9455	88.014	2018-07-11	17:00:00		72.2005	72.545	2018-07-24	04:00:00
	88.6605	87.3735	2018-07-11	17:30:00		71.6835	71.941	2018-07-24	04:30:00
	87.6495	86.1935	2018-07-11	18:00:00		88.0115	85.4715	2018-07-24	20:00:00
	87.4985	85.3835	2018-07-11	18:30:00		86.5535	84.209	2018-07-24	20:30:00
	84.2315	83.936	2018-07-11	19:00:00		83.4015	82.775	2018-07-24	21:00:00
	78.9775	78.449	2018-07-11	19:30:00		81.975	81.6195	2018-07-24	21:30:00
	69.3635	69.3635	2018-07-12	05:00:00		82.687	81.5315	2018-07-24	22:00:00
	69.622	69.621	2018-07-12	05:30:00		81.6215	79.941	2018-07-24	22:30:00
	69.7075	69.5355	2018-07-12	06:00:00		80.2065	79.1505	2018-07-24	23:00:00
	70.7375	70.2225	2018-07-12	06:30:00		78.6245	78.0985	2018-07-24	23:30:00
	77.1385	73.6665	2018-07-12	07:00:00		77.837	77.3125	2018-07-25	00:00:00
	80.9115	76.893	2018-07-12	07:30:00		76.181	76.3545	2018-07-25	00:30:00
	77.062	75.1395	2018-07-12	08:00:00		75.485	75.658	2018-07-25	01:00:00
	76.9645	75.8325	2018-07-12	08:30:00		74.6185	74.965	2018-07-25	01:30:00
	79.502	86.944	2018-07-12	09:00:00		74.186	74.446	2018-07-25	02:00:00
	85.0315	84.5125	2018-07-12	09:30:00		73.7525	73.9255	2018-07-25	02:30:00
	84.938	82.509	2018-07-12	10:00:00		73.0625	73.407	2018-07-25	03:00:00
	84.927	90.195	2018-07-12	10:30:00		72.6305	72.89	2018-07-25	03:30:00
	88.6535	93.922	2018-07-12	11:00:00		72.0275	72.4585	2018-07-25	04:00:00
	95.0165	95.6225	2018-07-12	11:30:00		71.769	72.0275	2018-07-25	04:30:00
	93.614	96.1025	2018-07-12	12:00:00		86.099	86.011	2018-07-25	20:00:00
	92.2855	98.0845	2018-07-12	12:30:00		84.7445	85.106	2018-07-25	20:30:00
	91.2435	90.498	2018-07-12	13:00:00		82.509	82.6	2018-07-25	21:00:00
	92.9345	90.5955	2018-07-12	13:30:00		81.4435	81.0005	2018-07-25	21:30:00
	95.926	92.843	2018-07-12	14:00:00		80.735	80.6465	2018-07-25	22:00:00
	93.2155	91.994	2018-07-12	14:30:00		80.384	80.6495	2018-07-25	22:30:00
	92.837	91.903	2018-07-12	15:00:00		79.2385	79.063	2018-07-25	23:00:00
	91.148	89.9495	2018-07-12	15:30:00		77.7495	77.9245	2018-07-25	23:30:00
	93.595	90.69	2018-07-12	16:00:00		76.442	76.441	2018-07-26	00:00:00
	92.5565	90.3165	2018-07-12	16:30:00		75.572	75.484	2018-07-26	00:30:00
	89.2955	88.1105	2018-07-12	17:00:00		75.0515	74.7915	2018-07-26	01:00:00
	87.5525	86.65	2018-07-12	17:30:00		74.2725	74.1845	2018-07-26	01:30:00
	86.4595	85.3805	2018-07-12	18:00:00		73.58	73.58	2018-07-26	02:00:00
	85.1945	83.9435	2018-07-12	18:30:00		73.0625	72.89	2018-07-26	02:30:00
	84.564	82.515	2018-07-12	19:00:00		72.6315	72.8045	2018-07-26	03:00:00
	83.937	81.801	2018-07-12	19:30:00		72.114	72.199	2018-07-26	03:30:00
	67.9915	67.8205	2018-07-13	05:00:00		71.4255	71.511	2018-07-26	04:00:00
	67.9915	67.649	2018-07-13	05:30:00		71.167	71.168	2018-07-26	04:30:00
	67.649	67.478	2018-07-13	06:00:00		82.508	82.421	2018-07-26	20:00:00
	68.077	67.8205	2018-07-13	06:30:00		80.4705	80.384	2018-07-26	20:30:00
	69.7075	69.5355	2018-07-13	07:00:00		78.8875	78.888	2018-07-26	21:00:00
	72.0285	71.339	2018-07-13	07:30:00		77.5745	77.487	2018-07-26	21:30:00
	74.5325	78.1915	2018-07-13	08:00:00		76.702	76.7905	2018-07-26	22:00:00
	72.374	73.151	2018-07-13	08:30:00		75.4855	75.399	2018-07-26	22:30:00
	70.824	78.8135	2018-07-13	09:00:00		74.5325	74.3585	2018-07-26	23:00:00
	76.017	77.1845	2018-07-13	09:30:00		73.839	73.58	2018-07-26	23:30:00
	74.275	76.182	2018-07-13	10:00:00		73.2345	73.148	2018-07-27	00:00:00
	73.8395	84.445	2018-07-13	10:30:00		72.4585	72.2855	2018-07-27	00:30:00
	75.572	84.8175	2018-07-13	11:00:00		72.2865	72.373	2018-07-27	01:00:00
	82.1605	88.979	2018-07-13	11:30:00		71.8555	72.0275	2018-07-27	01:30:00
	77.664	85.047	2018-07-13	12:00:00		70.996	71.0815	2018-07-27	02:00:00
	74.8785	79.5885	2018-07-13	12:30:00		70.136	70.136	2018-07-27	02:30:00
	75.4015	75.4025	2018-07-13	13:00:00		69.278	69.449	2018-07-27	03:00:00
	77.8495	76.879	2018-07-13	13:30:00		68.8495	69.0205	2018-07-27	03:30:00
	78.9905	76.9645	2018-07-13	14:00:00		68.249	68.42	2018-07-27	04:00:00
	87.5715	81.886	2018-07-13	14:30:00		67.9915	68.1625	2018-07-27	04:30:00
	91.825	86.824	2018-07-13	15:00:00		82.8645	84.8435	2018-07-27	20:00:00
	91.337	89.402	2018-07-13	15:30:00		81.5315	83.048	2018-07-27	20:30:00
	93.2285	89.1175	2018-07-13	16:00:00		79.8535	81.0915	2018-07-27	21:00:00
	90.8875	88.6535	2018-07-13	16:30:00		78.712	79.7675	2018-07-27	21:30:00
	87.8255	86.918	2018-07-13	17:00:00		77.7485	78.0985	2018-07-27	22:00:00
	87.0955	86.1935	2018-07-13	17:30:00		76.964	77.3995	2018-07-27	22:30:00
	86.4595	85.29	2018-07-13	18:00:00		75.8325	76.5285	2018-07-27	23:00:00
	84.6545	83.761	2018-07-13	18:30:00		74.879	75.312	2018-07-27	23:30:00
	84.4765	82.778	2018-07-13	19:00:00		73.58	74.012	2018-07-28	00:00:00
	82.7755	81.6205	2018-07-13	19:30:00		72.976	73.3205	2018-07-28	00:30:00
	67.649	67.906	2018-07-14	05:00:00		72.114	72.545	2018-07-28	01:00:00
	67.3925	67.5635	2018-07-14	05:30:00		71.4255	71.77	2018-07-28	01:30:00
	67.2215	67.3065	2018-07-14	06:00:00		70.824	71.5975	2018-07-28	02:00:00
	67.649	67.6495	2018-07-14	06:30:00		70.0505	70.566	2018-07-28	02:30:00
	69.278	69.5355	2018-07-14	07:00:00		69.1915	69.793	2018-07-28	03:00:00
	70.91	70.5655	2018-07-14	07:30:00		68.42	68.934	2018-07-28	03:30:00
	73.2355	77.576	2018-07-14	08:00:00		67.9915	68.421	2018-07-28	04:00:00
	76.964	79.5525	2018-07-14	08:30:00		67.307	67.8205	2018-07-28	04:30:00
	76.5285	77.75	2018-07-14	09:00:00		77.5745	78.012	2018-07-28	20:00:00
	80.214	78.537	2018-07-14	09:30:00		76.18	76.703	2018-07-28	20:30:00
	80.5595	80.6525	2018-07-14	10:00:00		75.398	75.92	2018-07-28	21:00:00
	82.4235	83.757	2018-07-14	10:30:00		74.3585	74.7925	2018-07-28	21:30:00
	87.569	92.112	2018-07-14	11:00:00		73.4935	73.9255	2018-07-28	22:00:00
	91.6675	90.642	2018-07-14	11:30:00		72.976	73.407	2018-07-28	22:30:00
	91.3745	92.86	2018-07-14	12:00:00		72.2865	72.89	2018-07-28	23:00:00
	90.6915	95.4185	2018-07-14	12:30:00		71.511	72.199	2018-07-28	23:30:00
	92.184	89.8465	2018-07-14	13:00:00		70.652	71.167	2018-07-29	00:00:00
	95.639	90.0375	2018-07-14	13:30:00		70.3085	70.4795	2018-07-29	00:30:00
	97.804	90.966	2018-07-14	14:00:00		70.136	70.394	2018-07-29	01:00:00
	100.028	91.2495	2018-07-14	14:30:00		69.793	70.0505	2018-07-29	01:30:00
	100.725	91.814	2018-07-14	15:00:00		69.45	69.7075	2018-07-29	02:00:00
	97.061	92.1855	2018-07-14	15:30:00		69.45	69.5355	2018-07-29	02:30:00
	102.906	93.3985	2018-07-14	16:00:00		69.1925	69.3635	2018-07-29	03:00:00
	97.278	92.8335	2018-07-14	16:30:00		69.965	69.793	2018-07-29	03:30:00
	92.647	89.8485	2018-07-14	17:00:00		69.278	69.3635	2018-07-29	04:00:00
	91.52	88.9265	2018-07-14	17:30:00		68.763	68.8485	2018-07-29	04:30:00
	90.495	87.374	2018-07-14	18:00:00		81.09	81.977	2018-07-29	20:00:00
	88.0095	85.468	2018-07-14	18:30:00		79.5895	80.384	2018-07-29	20:30:00
	90.7745	84.836	2018-07-14	19:00:00		77.836	78.7135	2018-07-29	21:00:00
	89.6725	84.834	2018-07-14	19:30:00		77.487	78.3635	2018-07-29	21:30:00
	68.763	68.6775	2018-07-15	05:00:00		76.963	77.839	2018-07-29	22:00:00
	68.077	68.077	2018-07-15	05:30:00		76.181	76.9645	2018-07-29	22:30:00
	68.1635	67.9915	2018-07-15	06:00:00		75.312	76.0075	2018-07-29	23:00:00
	68.077	67.9915	2018-07-15	06:30:00		74.791	75.3115	2018-07-29	23:30:00
	69.7075	69.1925	2018-07-15	07:00:00		74.6185	75.0515	2018-07-30	00:00:00
	71.77	70.9095	2018-07-15	07:30:00		74.272	74.3585	2018-07-30	00:30:00
	74.013	76.901	2018-07-15	08:00:00		74.3585	74.965	2018-07-30	01:00:00
	75.8325	79.2935	2018-07-15	08:30:00		74.0985	74.186	2018-07-30	01:30:00
	77.574	78.101	2018-07-15	09:00:00		73.4935	73.9255	2018-07-30	02:00:00
	81.093	79.855	2018-07-15	09:30:00		73.2345	73.58	2018-07-30	02:30:00
	80.824	80.382	2018-07-15	10:00:00		73.149	72.9765	2018-07-30	03:00:00
	83.2245	85.3745	2018-07-15	10:30:00		72.372	72.545	2018-07-30	03:30:00
	86.474	88.655	2018-07-15	11:00:00		71.77	72.0275	2018-07-30	04:00:00
	93.1685	92.064	2018-07-15	11:30:00		71.34	71.5975	2018-07-30	04:30:00
	92.597	91.7735	2018-07-15	12:00:00		84.4765	83.762	2018-07-30	20:00:00
	92.37	93.766	2018-07-15	12:30:00		83.94	83.5845	2018-07-30	20:30:00
	92.839	90.125	2018-07-15	13:00:00		82.866	82.6025	2018-07-30	21:00:00
	96.1085	90.9645	2018-07-15	13:30:00		81.6215	81.182	2018-07-30	21:30:00
	99.734	91.435	2018-07-15	14:00:00		79.3265	79.0635	2018-07-30	22:00:00
	100.534	92.37	2018-07-15	14:30:00		78.099	77.836	2018-07-30	22:30:00
	101.542	92.842	2018-07-15	15:00:00		77.138	77.138	2018-07-30	23:00:00
	98.255	92.6555	2018-07-15	15:30:00		76.267	76.5285	2018-07-30	23:30:00
	103.311	93.682	2018-07-15	16:00:00		75.745	75.658	2018-07-31	00:00:00
	98.2445	93.97	2018-07-15	16:30:00		74.879	74.8775	2018-07-31	00:30:00
	92.8365	90.312	2018-07-15	17:00:00		74.705	74.7915	2018-07-31	01:00:00
	92.0815	89.387	2018-07-15	17:30:00		74.0995	74.012	2018-07-31	01:30:00
	90.5875	87.2855	2018-07-15	18:00:00		73.4075	73.3205	2018-07-31	02:00:00
	88.6495	85.921	2018-07-15	18:30:00		72.718	72.8045	2018-07-31	02:30:00
	89.661	84.748	2018-07-15	19:00:00		72.545	72.545	2018-07-31	03:00:00
	88.0105	84.4755	2018-07-15	19:30:00		71.6835	71.7695	2018-07-31	03:30:00
	66.879	67.05	2018-07-16	05:00:00		72.717	72.028	2018-07-31	04:00:00
	66.6225	66.7935	2018-07-16	05:30:00		71.339	71.34	2018-07-31	04:30:00
	66.4515	66.6225	2018-07-16	06:00:00		80.0295	81.887	2018-07-31	20:00:00
	66.9645	66.879	2018-07-16	06:30:00		79.326	81.0005	2018-07-31	20:30:00
	68.249	68.077	2018-07-16	07:00:00		78.2735	79.6785	2018-07-31	21:00:00
	69.3635	69.1915	2018-07-16	07:30:00		77.225	78.0115	2018-07-31	21:30:00
	71.512	74.721	2018-07-16	08:00:00		75.3115	76.528	2018-07-31	22:00:00
	72.8895	79.0665	2018-07-16	08:30:00		75.4855	76.18	2018-07-31	22:30:00
	74.9655	76.968	2018-07-16	09:00:00		74.3585	75.5715	2018-07-31	23:00:00
	78.367	77.837	2018-07-16	09:30:00		73.407	74.271	2018-07-31	23:30:00
	78.9755	80.2175	2018-07-16	10:00:00		72.372	73.407	2018-08-01	00:00:00
	82.065	86.7365	2018-07-16	10:30:00		71.8555	72.718	2018-08-01	00:30:00
	86.474	93.6195	2018-07-16	11:00:00		71.6835	72.545	2018-08-01	01:00:00
	90.803	89.314	2018-07-16	11:30:00		71.0815	71.7695	2018-08-01	01:30:00
	92.5925	92.0535	2018-07-16	12:00:00		70.566	71.167	2018-08-01	02:00:00
	91.8065	93.558	2018-07-16	12:30:00		70.222	70.7375	2018-08-01	02:30:00
	93.2235	89.576	2018-07-16	13:00:00		70.0505	70.823	2018-08-01	03:00:00
	96.223	90.5095	2018-07-16	13:30:00		69.621	70.2225	2018-08-01	03:30:00
	98.733	91.353	2018-07-16	14:00:00		69.278	69.793	2018-08-01	04:00:00
	100.354	92.0085	2018-07-16	14:30:00		68.935	69.45	2018-08-01	04:30:00
	100.419	92.9475	2018-07-16	15:00:00		84.115	84.6545	2018-08-01	20:00:00
	98.5425	93.2265	2018-07-16	15:30:00		82.686	83.2215	2018-08-01	20:30:00
	100.585	93.497	2018-07-16	16:00:00		81.3555	81.5315	2018-08-01	21:00:00
	98.744	93.5915	2018-07-16	16:30:00		80.2055	80.648	2018-08-01	21:30:00
	93.9685	91.4365	2018-07-16	17:00:00		79.063	79.59	2018-08-01	22:00:00
	93.304	91.6135	2018-07-16	17:30:00		78.449	78.8875	2018-08-01	22:30:00
	90.96	88.7475	2018-07-16	18:00:00		77.749	78.1865	2018-08-01	23:00:00
	88.1915	86.2835	2018-07-16	18:30:00		76.789	76.964	2018-08-01	23:30:00
	91.24	85.196	2018-07-16	19:00:00		75.659	76.0065	2018-08-02	00:00:00
	88.838	85.104	2018-07-16	19:30:00		74.965	75.224	2018-08-02	00:30:00
	67.3065	67.3925	2018-07-17	05:00:00		75.0515	74.9655	2018-08-02	01:00:00
	67.05	67.1355	2018-07-17	05:30:00		74.879	75.0515	2018-08-02	01:30:00
	67.05	67.05	2018-07-17	06:00:00		74.7915	75.0515	2018-08-02	02:00:00
	67.3925	67.307	2018-07-17	06:30:00		74.013	74.186	2018-08-02	02:30:00
	68.3345	68.249	2018-07-17	07:00:00		73.7525	73.7525	2018-08-02	03:00:00
	69.793	69.7065	2018-07-17	07:30:00		73.2355	72.976	2018-08-02	03:30:00
	71.34	74.1945	2018-07-17	08:00:00		72.803	72.372	2018-08-02	04:00:00
	68.935	72.8115	2018-07-17	08:30:00		71.943	71.511	2018-08-02	04:30:00
	69.7075	71.5975	2018-07-17	09:00:00		82.7755	83.0435	2018-08-02	20:00:00
	71.6855	72.8045	2018-07-17	09:30:00		81.7085	82.0645	2018-08-02	20:30:00
	71.4255	74.017	2018-07-17	10:00:00		80.206	80.47	2018-08-02	21:00:00
	72.8905	78.976	2018-07-17	10:30:00		78.7125	78.888	2018-08-02	21:30:00
	75.404	82.533	2018-07-17	11:00:00		78.1	77.837	2018-08-02	22:00:00
	76.272	76.9725	2018-07-17	11:30:00		77.837	77.7495	2018-08-02	22:30:00
	74.536	76.4545	2018-07-17	12:00:00		76.616	76.442	2018-08-02	23:00:00
	74.273	76.279	2018-07-17	12:30:00		76.094	75.745	2018-08-02	23:30:00
	75.3125	75.139	2018-07-17	13:00:00		75.6595	74.9655	2018-08-03	00:00:00
	76.6215	75.484	2018-07-17	13:30:00		74.7925	74.3585	2018-08-03	00:30:00
	79.0835	76.2675	2018-07-17	14:00:00		74.533	73.6665	2018-08-03	01:00:00
	90.0205	81.534	2018-07-17	14:30:00		73.841	73.0625	2018-08-03	01:30:00
	92.7725	84.2955	2018-07-17	15:00:00		72.891	72.372	2018-08-03	02:00:00
	89.7535	86.641	2018-07-17	15:30:00		72.545	72.0275	2018-08-03	02:30:00
	92.2745	88.466	2018-07-17	16:00:00		71.943	71.511	2018-08-03	03:00:00
	93.6105	89.662	2018-07-17	16:30:00		71.598	71.167	2018-08-03	03:30:00
	89.662	87.917	2018-07-17	17:00:00		71.341	70.5655	2018-08-03	04:00:00
	88.1905	85.9175	2018-07-17	17:30:00		70.566	69.965	2018-08-03	04:30:00
	87.7365	85.6455	2018-07-17	18:00:00		82.064	83.1325	2018-08-03	20:00:00
	85.194	83.579	2018-07-17	18:30:00		79.854	80.7355	2018-08-03	20:30:00
	86.823	81.9755	2018-07-17	19:00:00		78.187	79.151	2018-08-03	21:00:00
	84.0265	81.178	2018-07-17	19:30:00		77.051	77.749	2018-08-03	21:30:00
	67.906	67.478	2018-07-18	05:00:00		76.0065	76.6155	2018-08-03	22:00:00
	67.906	67.392	2018-07-18	05:30:00		75.485	76.0065	2018-08-03	22:30:00
	67.906	67.564	2018-07-18	06:00:00		74.705	75.0515	2018-08-03	23:00:00
	68.3345	67.8205	2018-07-18	06:30:00		74.013	74.445	2018-08-03	23:30:00
	69.0205	68.248	2018-07-18	07:00:00		72.976	73.4935	2018-08-04	00:00:00
	69.5355	68.934	2018-07-18	07:30:00		72.6315	72.976	2018-08-04	00:30:00
	70.3075	69.964	2018-07-18	08:00:00		71.7695	72.114	2018-08-04	01:00:00
	71.769	71.77	2018-07-18	08:30:00		71.34	71.5975	2018-08-04	01:30:00
	73.581	73.58	2018-07-18	09:00:00		70.823	71.0815	2018-08-04	02:00:00
	75.226	75.2255	2018-07-18	09:30:00		70.2225	70.566	2018-08-04	02:30:00
	77.4005	77.487	2018-07-18	10:00:00		70.222	70.394	2018-08-04	03:00:00
	77.3995	77.0505	2018-07-18	10:30:00		69.8795	69.965	2018-08-04	03:30:00
	79.0635	79.855	2018-07-18	11:00:00		69.449	69.621	2018-08-04	04:00:00
	82.246	81.4435	2018-07-18	11:30:00		68.763	68.8495	2018-08-04	04:30:00
	84.578	84.31	2018-07-18	12:00:00		82.1535	82.4195	2018-08-04	20:00:00
	86.1945	88.2425	2018-07-18	12:30:00		80.9125	81.267	2018-08-04	20:30:00
	86.7335	85.374	2018-07-18	13:00:00		78.712	78.7125	2018-08-04	21:00:00
	91.1885	87.007	2018-07-18	13:30:00		77.2255	77.138	2018-08-04	21:30:00
	92.786	88.194	2018-07-18	14:00:00		75.921	75.92	2018-08-04	22:00:00
	96.2995	88.9285	2018-07-18	14:30:00		75.0515	74.705	2018-08-04	22:30:00
	95.6615	89.3895	2018-07-18	15:00:00		73.6685	73.3205	2018-08-04	23:00:00
	94.6525	89.2065	2018-07-18	15:30:00		72.718	72.2855	2018-08-04	23:30:00
	93.2115	89.2955	2018-07-18	16:00:00		71.943	71.512	2018-08-05	00:00:00
	91.337	88.468	2018-07-18	16:30:00		70.8245	70.394	2018-08-05	00:30:00
	89.9395	88.193	2018-07-18	17:00:00		70.652	70.0505	2018-08-05	01:00:00
	88.925	87.1895	2018-07-18	17:30:00		70.223	70.0505	2018-08-05	01:30:00
	89.664	87.007	2018-07-18	18:00:00		69.278	69.106	2018-08-05	02:00:00
	85.8255	84.4755	2018-07-18	18:30:00		69.3645	68.8495	2018-08-05	02:30:00
	83.847	82.687	2018-07-18	19:00:00		68.2495	67.9915	2018-08-05	03:00:00
	81.1765	80.5595	2018-07-18	19:30:00		68.3345	67.8205	2018-08-05	03:30:00
	67.906	67.906	2018-07-19	05:00:00		67.5635	67.1355	2018-08-05	04:00:00
	67.649	67.6495	2018-07-19	05:30:00		67.136	66.708	2018-08-05	04:30:00
	67.7345	67.735	2018-07-19	06:00:00		83.757	84.0265	2018-08-05	20:00:00
	68.5055	68.249	2018-07-19	06:30:00		82.064	82.3305	2018-08-05	20:30:00
	69.621	69.621	2018-07-19	07:00:00		80.031	79.6775	2018-08-05	21:00:00
	70.996	70.995	2018-07-19	07:30:00		78.363	78.0985	2018-08-05	21:30:00
	72.631	78.0415	2018-07-19	08:00:00		77.1395	76.7895	2018-08-05	22:00:00
	74.272	80.556	2018-07-19	08:30:00		75.8335	75.5715	2018-08-05	22:30:00
	76.79	79.7675	2018-07-19	09:00:00		75.1385	74.705	2018-08-05	23:00:00
	83.649	81.1905	2018-07-19	09:30:00		74.099	73.753	2018-08-05	23:30:00
	81.7115	82.067	2018-07-19	10:00:00		73.235	72.89	2018-08-06	00:00:00
	84.0325	93.065	2018-07-19	10:30:00		72.2875	71.7695	2018-08-06	00:30:00
	88.407	98.408	2018-07-19	11:00:00		71.8565	71.34	2018-08-06	01:00:00
	92.676	93.908	2018-07-19	11:30:00		70.8245	70.4795	2018-08-06	01:30:00
	93.65	96.7785	2018-07-19	12:00:00		70.223	69.793	2018-08-06	02:00:00
	93.3125	95.9745	2018-07-19	12:30:00		70.566	69.8795	2018-08-06	02:30:00
	95.4095	92.1755	2018-07-19	13:00:00		69.5355	68.8495	2018-08-06	03:00:00
	98.4515	93.128	2018-07-19	13:30:00		69.0205	68.6775	2018-08-06	03:30:00
	99.1615	93.1335	2018-07-19	14:00:00		68.164	67.735	2018-08-06	04:00:00
	98.2775	91.3375	2018-07-19	14:30:00		68.3355	67.649	2018-08-06	04:30:00
	98.1095	90.8735	2018-07-19	15:00:00		86.9145	86.5505	2018-08-06	20:00:00
	91.429	84.205	2018-07-19	15:30:00		85.015	84.5645	2018-08-06	20:30:00
	91.525	85.4665	2018-07-19	16:00:00		83.1325	82.7755	2018-08-06	21:00:00
	91.5755	85.464	2018-07-19	16:30:00		82.2425	81.9745	2018-08-06	21:30:00
	86.641	84.295	2018-07-19	17:00:00		80.737	80.4705	2018-08-06	22:00:00
	85.825	82.419	2018-07-19	17:30:00		79.239	79.063	2018-08-06	22:30:00
	87.1165	81.09	2018-07-19	18:00:00		78.1	77.9235	2018-08-06	23:00:00
	83.1315	80.029	2018-07-19	18:30:00		77.9245	77.924	2018-08-06	23:30:00
	85.7375	79.414	2018-07-19	19:00:00		76.6155	76.267	2018-08-07	00:00:00
	83.1315	78.274	2018-07-19	19:30:00		76.0065	75.659	2018-08-07	00:30:00
	68.42	68.5065	2018-07-20	05:00:00		75.5715	75.0515	2018-08-07	01:00:00
	68.078	68.1625	2018-07-20	05:30:00		75.2255	74.965	2018-08-07	01:30:00
	67.906	67.9915	2018-07-20	06:00:00		74.8775	74.6185	2018-08-07	02:00:00
	68.078	68.1625	2018-07-20	06:30:00		74.012	73.7525	2018-08-07	02:30:00
	69.5355	69.3645	2018-07-20	07:00:00		74.1845	73.7525	2018-08-07	03:00:00
	70.566	70.6515	2018-07-20	07:30:00		73.6665	73.4945	2018-08-07	03:30:00
	72.4585	75.49	2018-07-20	08:00:00		73.0625	72.6305	2018-08-07	04:00:00
	69.9645	74.7985	2018-07-20	08:30:00		72.718	72.2005	2018-08-07	04:30:00
	70.566	73.67	2018-07-20	09:00:00		84.929	86.1	2018-08-07	20:00:00
	73.328	74.3665	2018-07-20	09:30:00		83.582	84.6555	2018-08-07	20:30:00
	72.115	73.4955	2018-07-20	10:00:00		81.1795	82.153	2018-08-07	21:00:00
	73.0645	78.8695	2018-07-20	10:30:00		79.7675	80.5595	2018-08-07	21:30:00
	74.885	79.556	2018-07-20	11:00:00		78.801	79.59	2018-08-07	22:00:00
	75.8355	78.056	2018-07-20	11:30:00		77.837	78.449	2018-08-07	22:30:00
	76.357	79.0165	2018-07-20	12:00:00		77.1395	77.749	2018-08-07	23:00:00
	75.3125	77.775	2018-07-20	12:30:00		76.006	76.5285	2018-08-07	23:30:00
	76.3545	74.6175	2018-07-20	13:00:00		75.5725	76.0065	2018-08-08	00:00:00
	77.1405	74.012	2018-07-20	13:30:00		74.6185	74.7915	2018-08-08	00:30:00
	78.6355	74.0985	2018-07-20	14:00:00		74.272	74.3585	2018-08-08	01:00:00
	89.6235	79.151	2018-07-20	14:30:00		73.234	73.407	2018-08-08	01:30:00
	90.824	81.4435	2018-07-20	15:00:00		72.6315	72.6315	2018-08-08	02:00:00
	90.617	82.0645	2018-07-20	15:30:00		71.942	72.114	2018-08-08	02:30:00
	88.9315	82.597	2018-07-20	16:00:00		70.995	71.0815	2018-08-08	03:00:00
	89.835	82.686	2018-07-20	16:30:00		70.3075	70.3085	2018-08-08	03:30:00
	85.104	81.6195	2018-07-20	17:00:00		69.45	69.45	2018-08-08	04:00:00
	84.3845	80.5585	2018-07-20	17:30:00		69.0205	69.0205	2018-08-08	04:30:00
	88.927	80.5595	2018-07-20	18:00:00		81.7085	81.886	2018-08-08	20:00:00
	83.2215	79.502	2018-07-20	18:30:00		79.7655	79.6785	2018-08-08	20:30:00
	89.756	79.063	2018-07-20	19:00:00		78.6245	78.6245	2018-08-08	21:00:00
	85.5545	77.7485	2018-07-20	19:30:00		77.0515	77.0515	2018-08-08	21:30:00
	66.365	66.194	2018-07-21	05:00:00		76.093	75.92	2018-08-08	22:00:00
	65.68	65.851	2018-07-21	05:30:00		74.9655	74.8775	2018-08-08	22:30:00
	65.338	65.5945	2018-07-21	06:00:00		74.445	74.0985	2018-08-08	23:00:00
	65.4235	65.509	2018-07-21	06:30:00		73.8395	73.58	2018-08-08	23:30:00
	66.879	66.537	2018-07-21	07:00:00		72.976	72.89	2018-08-09	00:00:00
	68.1635	67.8205	2018-07-21	07:30:00		72.4595	72.2865	2018-08-09	00:30:00
	69.879	73.2445	2018-07-21	08:00:00		72.2005	71.8555	2018-08-09	01:00:00
	71.426	76.045	2018-07-21	08:30:00		72.114	71.8555	2018-08-09	01:30:00
	72.977	74.5325	2018-07-21	09:00:00		72.2855	71.6835	2018-08-09	02:00:00
	79.4625	75.748	2018-07-21	09:30:00		71.77	71.2535	2018-08-09	02:30:00
	77.2275	75.92	2018-07-21	10:00:00		70.566	70.222	2018-08-09	03:00:00
	78.89	80.0485	2018-07-21	10:30:00		70.4805	69.8795	2018-08-09	03:30:00
	82.7	87.0695	2018-07-21	11:00:00		70.652	70.0505	2018-08-09	04:00:00
	84.84	85.064	2018-07-21	11:30:00		70.823	70.136	2018-08-09	04:30:00
	86.474	88.7685	2018-07-21	12:00:00		83.1315	83.1325	2018-08-09	20:00:00
	87.3715	88.826	2018-07-21	12:30:00		82.152	81.976	2018-08-09	20:30:00
	87.37	82.256	2018-07-21	13:00:00		81.5315	81.355	2018-08-09	21:00:00
	87.4625	82.6905	2018-07-21	13:30:00		81.6195	81.5315	2018-08-09	21:30:00
	92.4045	84.836	2018-07-21	14:00:00		80.647	80.384	2018-08-09	22:00:00
	91.155	86.187	2018-07-21	14:30:00		79.7655	79.2385	2018-08-09	22:30:00
	91.7155	86.188	2018-07-21	15:00:00		79.151	78.537	2018-08-09	23:00:00
	92.843	87.1875	2018-07-21	15:30:00		78.6245	78.099	2018-08-09	23:30:00
	96.09	88.6495	2018-07-21	16:00:00		77.7495	77.226	2018-08-10	00:00:00
	96.7995	88.2825	2018-07-21	16:30:00		77.226	76.528	2018-08-10	00:30:00
	91.0535	87.004	2018-07-21	17:00:00		76.441	75.833	2018-08-10	01:00:00
	90.1245	85.8255	2018-07-21	17:30:00		76.0065	75.485	2018-08-10	01:30:00
	92.8245	84.5645	2018-07-21	18:00:00		75.4855	74.9655	2018-08-10	02:00:00
	86.4595	82.419	2018-07-21	18:30:00		75.1375	74.4445	2018-08-10	02:30:00
	91.9875	81.8865	2018-07-21	19:00:00		74.705	74.272	2018-08-10	03:00:00
	88.8335	80.2055	2018-07-21	19:30:00		74.4445	74.013	2018-08-10	03:30:00
	65.2525	65.4235	2018-07-22	05:00:00		74.0995	73.666	2018-08-10	04:00:00
	65.0805	65.167	2018-07-22	05:30:00		74.186	73.666	2018-08-10	04:30:00
	64.7385	64.824	2018-07-22	06:00:00		78.6245	79.855	2018-08-10	20:00:00
	65.0805	65.0815	2018-07-22	06:30:00		77.6615	78.888	2018-08-10	20:30:00
	66.707	66.193	2018-07-22	07:00:00		76.0065	77.2255	2018-08-10	21:00:00
	69.107	67.906	2018-07-22	07:30:00		74.7915	75.5735	2018-08-10	21:30:00
	72.546	73.678	2018-07-22	08:00:00		74.3585	75.226	2018-08-10	22:00:00
	74.8775	76.289	2018-07-22	08:30:00		74.271	74.965	2018-08-10	22:30:00
	77.314	76.9645	2018-07-22	09:00:00		73.6665	74.531	2018-08-10	23:00:00
	84.379	78.89	2018-07-22	09:30:00		73.062	73.754	2018-08-10	23:30:00
	81.356	78.712	2018-07-22	10:00:00
	82.958	87.539	2018-07-22	10:30:00		72.4767	72.4831
	86.663	91.645	2018-07-22	11:00:00
	91.2575	91.336	2018-07-22	11:30:00
	90.2415	91.941	2018-07-22	12:00:00
	91.3405	93.3085	2018-07-22	12:30:00
	93.3125	88.009	2018-07-22	13:00:00
	97.394	89.295	2018-07-22	13:30:00
	99.6295	88.9255	2018-07-22	14:00:00
	100.6	90.2175	2018-07-22	14:30:00
	101.002	90.9645	2018-07-22	15:00:00
	100.769	91.2415	2018-07-22	15:30:00
	101.185	92.362	2018-07-22	16:00:00
	99.271	91.612	2018-07-22	16:30:00
	94.1575	89.5705	2018-07-22	17:00:00
	92.926	88.4665	2018-07-22	17:30:00
	96.68	87.1895	2018-07-22	18:00:00
	89.8465	85.9185	2018-07-22	18:30:00
	99.489	85.5545	2018-07-22	19:00:00
	94.6345	83.58	2018-07-22	19:30:00
	69.449	69.1925	2018-07-23	05:00:00
	68.6775	68.763	2018-07-23	05:30:00
	69.3635	68.8485	2018-07-23	06:00:00
	69.0205	68.764	2018-07-23	06:30:00
	70.1365	69.793	2018-07-23	07:00:00
	72.976	71.683	2018-07-23	07:30:00
	76.0945	77.4165	2018-07-23	08:00:00
	78.3625	82.0525	2018-07-23	08:30:00
	81.268	81.7205	2018-07-23	09:00:00
	87.6085	83.0435	2018-07-23	09:30:00
	86.734	83.4005	2018-07-23	10:00:00
	89.67	93.081	2018-07-23	10:30:00
	92.669	97.1465	2018-07-23	11:00:00
	97.5435	96.124	2018-07-23	11:30:00
	98.436	99.435	2018-07-23	12:00:00
	98.214	98.8185	2018-07-23	12:30:00
	99.9015	94.4445	2018-07-23	13:00:00
	104.326	95.885	2018-07-23	13:30:00
	99.786	89.3025	2018-07-23	14:00:00
	105.891	94.35	2018-07-23	14:30:00
	106.733	96.0725	2018-07-23	15:00:00
	105.843	96.7515	2018-07-23	15:30:00
	106.757	98.6125	2018-07-23	16:00:00
	105.722	97.2355	2018-07-23	16:30:00
	97.431	94.1575	2018-07-23	17:00:00
	96.0725	92.928	2018-07-23	17:30:00
	98.481	92.081	2018-07-23	18:00:00
	93.685	90.6815	2018-07-23	18:30:00
	100.484	92.7525	2018-07-23	19:00:00
	95.3985	88.1925	2018-07-23	19:30:00
	70.996	71.2535	2018-07-24	05:00:00
	70.738	70.9095	2018-07-24	05:30:00
	70.6525	70.7375	2018-07-24	06:00:00
	71.0815	71.0815	2018-07-24	06:30:00
	72.631	72.2865	2018-07-24	07:00:00
	75.3125	74.1845	2018-07-24	07:30:00
	78.188	79.0755	2018-07-24	08:00:00
	71.2535	75.063	2018-07-24	08:30:00
	72.2865	73.9255	2018-07-24	09:00:00
	74.1025	73.582	2018-07-24	09:30:00
	72.545	73.322	2018-07-24	10:00:00
	73.6685	76.275	2018-07-24	10:30:00
	75.6615	78.7195	2018-07-24	11:00:00
	77.313	78.203	2018-07-24	11:30:00
	76.964	78.6435	2018-07-24	12:00:00
	76.5285	79.7055	2018-07-24	12:30:00
	76.882	76.7905	2018-07-24	13:00:00
	79.8035	76.18	2018-07-24	13:30:00
	81.889	76.0935	2018-07-24	14:00:00
	100.297	88.016	2018-07-24	14:30:00
	104.41	91.991	2018-07-24	15:00:00
	103.549	92.739	2018-07-24	15:30:00
	103.865	95.7485	2018-07-24	16:00:00
	104.32	96.5165	2018-07-24	16:30:00
	98.81	93.7885	2018-07-24	17:00:00
	97.824	93.6255	2018-07-24	17:30:00
	100.001	92.4845	2018-07-24	18:00:00
	94.7345	91.1695	2018-07-24	18:30:00
	102.496	92.0375	2018-07-24	19:00:00
	96.074	88.0175	2018-07-24	19:30:00
	71.2535	71.511	2018-07-25	05:00:00
	71.0815	71.4255	2018-07-25	05:30:00
	70.824	71.0815	2018-07-25	06:00:00
	70.9095	71.167	2018-07-25	06:30:00
	72.7175	72.4585	2018-07-25	07:00:00
	75.4	74.531	2018-07-25	07:30:00
	77.489	79.5165	2018-07-25	08:00:00
	78.9755	80.924	2018-07-25	08:30:00
	81.271	81.978	2018-07-25	09:00:00
	88.7825	83.493	2018-07-25	09:30:00
	85.29	83.8475	2018-07-25	10:00:00
	88.2105	88.4185	2018-07-25	10:30:00
	92.129	94.326	2018-07-25	11:00:00
	97.205	95.5425	2018-07-25	11:30:00
	97.8185	96.802	2018-07-25	12:00:00
	98.1895	97.862	2018-07-25	12:30:00
	98.3145	94.163	2018-07-25	13:00:00
	101.332	94.636	2018-07-25	13:30:00
	104.787	95.783	2018-07-25	14:00:00
	101.925	99.764	2018-07-25	14:30:00
	102.299	101.441	2018-07-25	15:00:00
	101.887	101.527	2018-07-25	15:30:00
	102.543	101.995	2018-07-25	16:00:00
	103.138	101.484	2018-07-25	16:30:00
	97.438	97.8365	2018-07-25	17:00:00
	96.368	96.476	2018-07-25	17:30:00
	97.4945	95.412	2018-07-25	18:00:00
	93.595	94.073	2018-07-25	18:30:00
	95.9475	92.926	2018-07-25	19:00:00
	91.7265	89.576	2018-07-25	19:30:00
	70.394	70.651	2018-07-26	05:00:00
	70.222	70.2225	2018-07-26	05:30:00
	69.5355	69.793	2018-07-26	06:00:00
	70.3085	70.2225	2018-07-26	06:30:00
	71.684	71.511	2018-07-26	07:00:00
	73.8395	73.2355	2018-07-26	07:30:00
	75.66	79.6325	2018-07-26	08:00:00
	78.3615	81.933	2018-07-26	08:30:00
	80.2055	81.446	2018-07-26	09:00:00
	89.547	83.4005	2018-07-26	09:30:00
	88.193	85.377	2018-07-26	10:00:00
	88.572	93.185	2018-07-26	10:30:00
	94.861	99.6395	2018-07-26	11:00:00
	106.466	100.316	2018-07-26	11:30:00
	101.142	102.014	2018-07-26	12:00:00
	99.5865	106.502	2018-07-26	12:30:00
	96.6585	97.6245	2018-07-26	13:00:00
	100.281	99.3595	2018-07-26	13:30:00
	99.9495	99.3595	2018-07-26	14:00:00
	98.952	98.1545	2018-07-26	14:30:00
	98.839	98.1545	2018-07-26	15:00:00
	97.058	96.6765	2018-07-26	15:30:00
	97.1375	97.331	2018-07-26	16:00:00
	97.572	96.7505	2018-07-26	16:30:00
	92.738	93.2135	2018-07-26	17:00:00
	91.8935	91.901	2018-07-26	17:30:00
	91.8975	90.5035	2018-07-26	18:00:00
	89.2	89.204	2018-07-26	18:30:00
	89.661	88.833	2018-07-26	19:00:00
	86.459	85.6455	2018-07-26	19:30:00
	67.221	67.3065	2018-07-27	05:00:00
	66.708	66.879	2018-07-27	05:30:00
	66.2795	66.366	2018-07-27	06:00:00
	66.4505	66.4515	2018-07-27	06:30:00
	68.1635	67.906	2018-07-27	07:00:00
	70.996	70.48	2018-07-27	07:30:00
	73.0625	77.791	2018-07-27	08:00:00
	72.633	74.366	2018-07-27	08:30:00
	73.235	73.234	2018-07-27	09:00:00
	76.5365	73.9285	2018-07-27	09:30:00
	75.921	75.312	2018-07-27	10:00:00
	76.0935	81.34	2018-07-27	10:30:00
	77.749	80.0765	2018-07-27	11:00:00
	82.421	79.367	2018-07-27	11:30:00
	78.891	81.0625	2018-07-27	12:00:00
	77.664	82.822	2018-07-27	12:30:00
	76.794	76.2685	2018-07-27	13:00:00
	78.025	77.6615	2018-07-27	13:30:00
	77.8425	76.703	2018-07-27	14:00:00
	87.7675	84.945	2018-07-27	14:30:00
	92.0325	92.2785	2018-07-27	15:00:00
	94.666	94.727	2018-07-27	15:30:00
	95.304	96.392	2018-07-27	16:00:00
	96.888	97.2375	2018-07-27	16:30:00
	93.0215	95.126	2018-07-27	17:00:00
	92.4555	94.562	2018-07-27	17:30:00
	92.2745	92.6655	2018-07-27	18:00:00
	90.3095	92.564	2018-07-27	18:30:00
	87.1925	90.498	2018-07-27	19:00:00
	86.277	88.386	2018-07-27	19:30:00
	67.1355	67.6495	2018-07-28	05:00:00
	66.708	67.1355	2018-07-28	05:30:00
	66.6225	66.9645	2018-07-28	06:00:00
	67.221	67.5635	2018-07-28	06:30:00
	67.906	68.248	2018-07-28	07:00:00
	69.621	69.7075	2018-07-28	07:30:00
	71.598	76.3835	2018-07-28	08:00:00
	73.148	77.071	2018-07-28	08:30:00
	74.964	75.658	2018-07-28	09:00:00
	83.6535	77.925	2018-07-28	09:30:00
	82.334	79.854	2018-07-28	10:00:00
	83.5885	88.4885	2018-07-28	10:30:00
	89.4075	92.734	2018-07-28	11:00:00
	103.367	94.974	2018-07-28	11:30:00
	94.756	95.857	2018-07-28	12:00:00
	91.7185	101.114	2018-07-28	12:30:00
	91.9055	93.8785	2018-07-28	13:00:00
	95.854	95.442	2018-07-28	13:30:00
	97.211	95.7325	2018-07-28	14:00:00
	96.6225	95.147	2018-07-28	14:30:00
	96.423	94.764	2018-07-28	15:00:00
	94.8535	93.7965	2018-07-28	15:30:00
	91.8	92.8325	2018-07-28	16:00:00
	90.6855	92.081	2018-07-28	16:30:00
	87.915	89.662	2018-07-28	17:00:00
	87.186	87.9205	2018-07-28	17:30:00
	85.284	85.92	2018-07-28	18:00:00
	83.579	84.2965	2018-07-28	18:30:00
	82.241	82.9535	2018-07-28	19:00:00
	80.1175	80.647	2018-07-28	19:30:00
	68.42	68.763	2018-07-29	05:00:00
	68.5065	68.5065	2018-07-29	05:30:00
	68.42	68.5065	2018-07-29	06:00:00
	68.5065	68.592	2018-07-29	06:30:00
	69.7065	69.622	2018-07-29	07:00:00
	72.372	72.2855	2018-07-29	07:30:00
	74.445	78.6595	2018-07-29	08:00:00
	76.441	79.079	2018-07-29	08:30:00
	78.8	78.8	2018-07-29	09:00:00
	87.734	80.6475	2018-07-29	09:30:00
	86.011	82.508	2018-07-29	10:00:00
	85.5655	89.718	2018-07-29	10:30:00
	92.8325	93.9495	2018-07-29	11:00:00
	103.268	96.205	2018-07-29	11:30:00
	98.73	98.719	2018-07-29	12:00:00
	95.2405	104.531	2018-07-29	12:30:00
	95.3175	96.3965	2018-07-29	13:00:00
	100.124	98.233	2018-07-29	13:30:00
	99.4765	96.4675	2018-07-29	14:00:00
	100.706	97.7575	2018-07-29	14:30:00
	96.1185	96.384	2018-07-29	15:00:00
	97.438	97.5775	2018-07-29	15:30:00
	96.5565	98.6155	2018-07-29	16:00:00
	95.3105	97.2395	2018-07-29	16:30:00
	91.6135	93.4095	2018-07-29	17:00:00
	90.7745	92.093	2018-07-29	17:30:00
	89.9395	91.344	2018-07-29	18:00:00
	88.925	90.133	2018-07-29	18:30:00
	87.0955	88.1015	2018-07-29	19:00:00
	83.757	84.659	2018-07-29	19:30:00
	71.167	71.168	2018-07-30	05:00:00
	71.0815	71.0815	2018-07-30	05:30:00
	71.167	71.2535	2018-07-30	06:00:00
	71.167	71.34	2018-07-30	06:30:00
	71.77	71.7695	2018-07-30	07:00:00
	72.89	72.372	2018-07-30	07:30:00
	73.9255	73.407	2018-07-30	08:00:00
	75.398	75.1395	2018-07-30	08:30:00
	78.6245	77.7495	2018-07-30	09:00:00
	91.068	81.5315	2018-07-30	09:30:00
	87.4595	84.5645	2018-07-30	10:00:00
	89.925	91.6825	2018-07-30	10:30:00
	98.3055	94.9595	2018-07-30	11:00:00
	106.126	97.0785	2018-07-30	11:30:00
	98.905	100.731	2018-07-30	12:00:00
	97.501	109.07	2018-07-30	12:30:00
	95.405	96.2645	2018-07-30	13:00:00
	98.3605	98.8565	2018-07-30	13:30:00
	100.465	97.6675	2018-07-30	14:00:00
	100.341	97.7675	2018-07-30	14:30:00
	100.444	97.583	2018-07-30	15:00:00
	99.418	96.4955	2018-07-30	15:30:00
	97.818	96.3705	2018-07-30	16:00:00
	97.438	96.074	2018-07-30	16:30:00
	95.016	95.2105	2018-07-30	17:00:00
	91.714	90.3185	2018-07-30	17:30:00
	91.5265	91.0685	2018-07-30	18:00:00
	90.131	89.304	2018-07-30	18:30:00
	89.5775	88.9255	2018-07-30	19:00:00
	88.8385	87.187	2018-07-30	19:30:00
	70.4795	70.7375	2018-07-31	05:00:00
	70.6515	70.652	2018-07-31	05:30:00
	70.7375	70.4795	2018-07-31	06:00:00
	70.6515	70.394	2018-07-31	06:30:00
	72.2865	71.5975	2018-07-31	07:00:00
	74.4445	73.7525	2018-07-31	07:30:00
	76.18	78.917	2018-07-31	08:00:00
	67.992	68.765	2018-07-31	08:30:00
	70.1365	71.5995	2018-07-31	09:00:00
	70.051	70.7405	2018-07-31	09:30:00
	70.395	71.429	2018-07-31	10:00:00
	72.545	75.9695	2018-07-31	10:30:00
	75.658	79.5065	2018-07-31	11:00:00
	78.7135	80.528	2018-07-31	11:30:00
	76.5355	79.2435	2018-07-31	12:00:00
	79.18	82.6565	2018-07-31	12:30:00
	75.138	78.214	2018-07-31	13:00:00
	76.8775	75.9235	2018-07-31	13:30:00
	81.4435	78.6255	2018-07-31	14:00:00
	90.428	86.2905	2018-07-31	14:30:00
	93.975	90.7815	2018-07-31	15:00:00
	94.5415	92.3765	2018-07-31	15:30:00
	95.335	93.7795	2018-07-31	16:00:00
	100.195	93.9685	2018-07-31	16:30:00
	90.9605	92.2685	2018-07-31	17:00:00
	88.6495	90.032	2018-07-31	17:30:00
	86.461	88.101	2018-07-31	18:00:00
	84.3845	85.5555	2018-07-31	18:30:00
	82.9545	84.6545	2018-07-31	19:00:00
	81.6205	82.9545	2018-07-31	19:30:00
	68.935	69.1925	2018-08-01	05:00:00
	68.5055	68.8485	2018-08-01	05:30:00
	68.1635	68.5065	2018-08-01	06:00:00
	68.249	68.592	2018-08-01	06:30:00
	68.8495	69.0205	2018-08-01	07:00:00
	70.051	70.308	2018-08-01	07:30:00
	72.6305	78.2305	2018-08-01	08:00:00
	74.964	78.2905	2018-08-01	08:30:00
	84.064	79.3265	2018-08-01	09:00:00
	83.402	83.052	2018-08-01	09:30:00
	86.8875	84.3845	2018-08-01	10:00:00
	86.1985	90.2605	2018-08-01	10:30:00
	88.247	96.3995	2018-08-01	11:00:00
	95.4	97.3115	2018-08-01	11:30:00
	93.7005	95.7485	2018-08-01	12:00:00
	97.87	93.2095	2018-08-01	12:30:00
	91.52	93.7775	2018-08-01	13:00:00
	92.1745	94.0645	2018-08-01	13:30:00
	94.1585	97.234	2018-08-01	14:00:00
	101.318	96.654	2018-08-01	14:30:00
	97.04	100.822	2018-08-01	15:00:00
	98.2295	98.1115	2018-08-01	15:30:00
	97.2465	97.3325	2018-08-01	16:00:00
	97.9575	97.4335	2018-08-01	16:30:00
	96.392	95.69	2018-08-01	17:00:00
	93.0215	93.7885	2018-08-01	17:30:00
	90.5875	91.429	2018-08-01	18:00:00
	89.292	89.8485	2018-08-01	18:30:00
	88.374	88.009	2018-08-01	19:00:00
	86.368	87.186	2018-08-01	19:30:00
	71.425	71.167	2018-08-02	05:00:00
	71.168	70.823	2018-08-02	05:30:00
	71.0815	70.9095	2018-08-02	06:00:00
	71.34	71.339	2018-08-02	06:30:00
	72.6315	72.8895	2018-08-02	07:00:00
	74.186	74.9655	2018-08-02	07:30:00
	78.566	82.509	2018-08-02	08:00:00
	76.6165	81.0915	2018-08-02	08:30:00
	85.8765	81.709	2018-08-02	09:00:00
	83.671	83.853	2018-08-02	09:30:00
	86.1315	84.5645	2018-08-02	10:00:00
	87.096	90.257	2018-08-02	10:30:00
	88.5985	95.0115	2018-08-02	11:00:00
	94.974	97.377	2018-08-02	11:30:00
	94.499	94.8	2018-08-02	12:00:00
	95.8615	93.0215	2018-08-02	12:30:00
	91.7995	93.874	2018-08-02	13:00:00
	92.4565	93.685	2018-08-02	13:30:00
	93.684	96.4625	2018-08-02	14:00:00
	98.8895	95.404	2018-08-02	14:30:00
	94.73	97.7375	2018-08-02	15:00:00
	95.2205	94.4465	2018-08-02	15:30:00
	94.646	94.2535	2018-08-02	16:00:00
	96.0195	95.5975	2018-08-02	16:30:00
	94.2855	93.5885	2018-08-02	17:00:00
	90.9605	91.712	2018-08-02	17:30:00
	89.017	89.663	2018-08-02	18:00:00
	88.0075	88.4665	2018-08-02	18:30:00
	86.823	86.7325	2018-08-02	19:00:00
	84.924	85.464	2018-08-02	19:30:00
	70.3085	69.7075	2018-08-03	05:00:00
	70.051	69.45	2018-08-03	05:30:00
	69.9655	69.278	2018-08-03	06:00:00
	69.9645	69.5355	2018-08-03	06:30:00
	70.8235	70.7375	2018-08-03	07:00:00
	72.9765	73.58	2018-08-03	07:30:00
	82.643	89.569	2018-08-03	08:00:00
	71.5115	80.916	2018-08-03	08:30:00
	78.7135	75.7615	2018-08-03	09:00:00
	75.928	77.2645	2018-08-03	09:30:00
	76.9905	78.294	2018-08-03	10:00:00
	74.101	77.925	2018-08-03	10:30:00
	75.849	84.0265	2018-08-03	11:00:00
	84.7545	80.58	2018-08-03	11:30:00
	81.907	77.405	2018-08-03	12:00:00
	78.537	75.5725	2018-08-03	12:30:00
	74.363	72.545	2018-08-03	13:00:00
	75.8355	74.6185	2018-08-03	13:30:00
	75.75	74.531	2018-08-03	14:00:00
	91.24	88.6805	2018-08-03	14:30:00
	90.733	94.4445	2018-08-03	15:00:00
	93.5355	94.4525	2018-08-03	15:30:00
	93.307	94.829	2018-08-03	16:00:00
	95.6195	95.799	2018-08-03	16:30:00
	94.3375	94.6345	2018-08-03	17:00:00
	90.974	91.903	2018-08-03	17:30:00
	88.376	89.94	2018-08-03	18:00:00
	87.37	88.653	2018-08-03	18:30:00
	86.463	87.006	2018-08-03	19:00:00
	84.5645	85.014	2018-08-03	19:30:00
	68.1625	68.3345	2018-08-04	05:00:00
	68.6775	68.5055	2018-08-04	05:30:00
	67.7345	67.649	2018-08-04	06:00:00
	67.3925	67.3925	2018-08-04	06:30:00
	68.5065	68.763	2018-08-04	07:00:00
	70.91	71.512	2018-08-04	07:30:00
	79.7945	88.4665	2018-08-04	08:00:00
	75.1415	86.5795	2018-08-04	08:30:00
	84.1045	79.7675	2018-08-04	09:00:00
	81.8925	83.052	2018-08-04	09:30:00
	85.306	84.838	2018-08-04	10:00:00
	85.2925	86.461	2018-08-04	10:30:00
	88.9095	96.011	2018-08-04	11:00:00
	97.1185	100.135	2018-08-04	11:30:00
	95.3385	96.2535	2018-08-04	12:00:00
	98.348	93.781	2018-08-04	12:30:00
	92.4565	93.683	2018-08-04	13:00:00
	93.9685	94.5415	2018-08-04	13:30:00
	95.7875	96.072	2018-08-04	14:00:00
	101.883	95.7855	2018-08-04	14:30:00
	97.0395	98.707	2018-08-04	15:00:00
	99.252	96.748	2018-08-04	15:30:00
	98.0585	96.2645	2018-08-04	16:00:00
	98.8625	98.241	2018-08-04	16:30:00
	96.401	96.4625	2018-08-04	17:00:00
	93.406	93.783	2018-08-04	17:30:00
	90.8665	92.4565	2018-08-04	18:00:00
	89.0165	89.571	2018-08-04	18:30:00
	87.915	88.101	2018-08-04	19:00:00
	85.735	85.825	2018-08-04	19:30:00
	67.5635	67.1355	2018-08-05	05:00:00
	66.194	65.7655	2018-08-05	05:30:00
	66.023	65.5945	2018-08-05	06:00:00
	66.194	65.68	2018-08-05	06:30:00
	67.221	66.9645	2018-08-05	07:00:00
	69.7075	70.3085	2018-08-05	07:30:00
	80.069	89.1105	2018-08-05	08:00:00
	75.836	85.037	2018-08-05	08:30:00
	83.6105	80.2105	2018-08-05	09:00:00
	82.3385	82.4235	2018-08-05	09:30:00
	83.491	85.576	2018-08-05	10:00:00
	85.9235	86.553	2018-08-05	10:30:00
	90.2315	94.217	2018-08-05	11:00:00
	96.285	101.724	2018-08-05	11:30:00
	94.7425	97.7335	2018-08-05	12:00:00
	97.342	93.7795	2018-08-05	12:30:00
	92.0815	93.5885	2018-08-05	13:00:00
	94.4445	94.6365	2018-08-05	13:30:00
	97.554	96.2655	2018-08-05	14:00:00
	102.149	96.459	2018-08-05	14:30:00
	97.334	98.8015	2018-08-05	15:00:00
	100.963	97.234	2018-08-05	15:30:00
	100.052	97.331	2018-08-05	16:00:00
	99.9555	99.133	2018-08-05	16:30:00
	97.773	98.3255	2018-08-05	17:00:00
	94.549	94.163	2018-08-05	17:30:00
	91.24	92.6435	2018-08-05	18:00:00
	89.8465	90.311	2018-08-05	18:30:00
	88.558	88.833	2018-08-05	19:00:00
	87.277	86.8225	2018-08-05	19:30:00
	67.9065	67.478	2018-08-06	05:00:00
	67.65	67.1355	2018-08-06	05:30:00
	67.9915	67.1355	2018-08-06	06:00:00
	69.449	68.8495	2018-08-06	06:30:00
	69.7075	69.793	2018-08-06	07:00:00
	70.9095	71.4255	2018-08-06	07:30:00
	82.3965	89.9395	2018-08-06	08:00:00
	78.3705	89.2145	2018-08-06	08:30:00
	87.9775	84.2115	2018-08-06	09:00:00
	86.756	87.1955	2018-08-06	09:30:00
	87.4615	90.336	2018-08-06	10:00:00
	89.6865	89.4775	2018-08-06	10:30:00
	94.217	97.07	2018-08-06	11:00:00
	101.909	103.885	2018-08-06	11:30:00
	99.8065	100.376	2018-08-06	12:00:00
	103.958	98.6125	2018-08-06	12:30:00
	97.331	98.5035	2018-08-06	13:00:00
	99.496	99.2965	2018-08-06	13:30:00
	102.529	100.785	2018-08-06	14:00:00
	108.115	101.995	2018-08-06	14:30:00
	105.064	104.232	2018-08-06	15:00:00
	109.128	104.334	2018-08-06	15:30:00
	106.715	103.616	2018-08-06	16:00:00
	108.368	106.888	2018-08-06	16:30:00
	105.247	105.82	2018-08-06	17:00:00
	98.7025	98.408	2018-08-06	17:30:00
	95.207	95.21	2018-08-06	18:00:00
	93.0205	92.8335	2018-08-06	18:30:00
	91.3325	91.1475	2018-08-06	19:00:00
	89.293	89.294	2018-08-06	19:30:00
	72.2015	71.769	2018-08-07	05:00:00
	72.0285	71.6835	2018-08-07	05:30:00
	71.254	70.7375	2018-08-07	06:00:00
	70.8235	70.394	2018-08-07	06:30:00
	71.941	71.77	2018-08-07	07:00:00
	75.92	76.703	2018-08-07	07:30:00
	85.9925	92.3665	2018-08-07	08:00:00
	73.151	81.418	2018-08-07	08:30:00
	78.9395	77.511	2018-08-07	09:00:00
	74.4565	79.6015	2018-08-07	09:30:00
	75.5835	81.6515	2018-08-07	10:00:00
	75.587	80.8295	2018-08-07	10:30:00
	82.87	84.9515	2018-08-07	11:00:00
	84.844	84.223	2018-08-07	11:30:00
	81.6205	78.9795	2018-08-07	12:00:00
	79.068	76.181	2018-08-07	12:30:00
	76.0955	75.399	2018-08-07	13:00:00
	81.1945	74.705	2018-08-07	13:30:00
	82.425	75.398	2018-08-07	14:00:00
	92.9495	90.043	2018-08-07	14:30:00
	95.33	95.1145	2018-08-07	15:00:00
	101.017	96.944	2018-08-07	15:30:00
	100.92	98.41	2018-08-07	16:00:00
	103.093	101.702	2018-08-07	16:30:00
	100.028	101.001	2018-08-07	17:00:00
	97.468	96.6585	2018-08-07	17:30:00
	94.829	94.9225	2018-08-07	18:00:00
	92.647	92.837	2018-08-07	18:30:00
	91.6175	92.1775	2018-08-07	19:00:00
	89.024	89.481	2018-08-07	19:30:00
	69.45	69.1925	2018-08-08	05:00:00
	68.249	68.077	2018-08-08	05:30:00
	68.421	68.1635	2018-08-08	06:00:00
	67.8205	67.906	2018-08-08	06:30:00
	69.0205	69.3635	2018-08-08	07:00:00
	70.3085	70.738	2018-08-08	07:30:00
	77.809	81.0895	2018-08-08	08:00:00
	76.8	82.1535	2018-08-08	08:30:00
	83.146	81.267	2018-08-08	09:00:00
	82.2645	82.9545	2018-08-08	09:30:00
	83.766	86.558	2018-08-08	10:00:00
	86.017	86.9135	2018-08-08	10:30:00
	92.5985	91.6455	2018-08-08	11:00:00
	98.9285	97.9205	2018-08-08	11:30:00
	95.2075	93.695	2018-08-08	12:00:00
	95.421	92.927	2018-08-08	12:30:00
	90.406	91.0535	2018-08-08	13:00:00
	91.987	91.0525	2018-08-08	13:30:00
	91.149	91.893	2018-08-08	14:00:00
	91.9875	92.1745	2018-08-08	14:30:00
	93.305	93.5875	2018-08-08	15:00:00
	93.704	93.306	2018-08-08	15:30:00
	93.2265	92.8335	2018-08-08	16:00:00
	92.471	92.362	2018-08-08	16:30:00
	91.0605	91.239	2018-08-08	17:00:00
	89.8515	89.8475	2018-08-08	17:30:00
	88.4665	88.833	2018-08-08	18:00:00
	86.9135	87.005	2018-08-08	18:30:00
	85.2845	85.5555	2018-08-08	19:00:00
	83.9375	84.1165	2018-08-08	19:30:00
	69.793	69.45	2018-08-09	05:00:00
	69.45	69.106	2018-08-09	05:30:00
	70.137	69.621	2018-08-09	06:00:00
	70.7375	70.222	2018-08-09	06:30:00
	70.824	70.9095	2018-08-09	07:00:00
	72.6315	73.0625	2018-08-09	07:30:00
	79.556	82.509	2018-08-09	08:00:00
	78.722	84.0265	2018-08-09	08:30:00
	85.569	82.598	2018-08-09	09:00:00
	85.6795	86.283	2018-08-09	09:30:00
	86.1985	88.3825	2018-08-09	10:00:00
	89.7695	90.125	2018-08-09	10:30:00
	93.2245	94.258	2018-08-09	11:00:00
	100.118	102.987	2018-08-09	11:30:00
	95.37	97.5265	2018-08-09	12:00:00
	99.508	99.985	2018-08-09	12:30:00
	99.015	100.483	2018-08-09	13:00:00
	104.856	102.495	2018-08-09	13:30:00
	101.988	102.8	2018-08-09	14:00:00
	104.54	103.616	2018-08-09	14:30:00
	103.002	102.697	2018-08-09	15:00:00
	103.593	100.982	2018-08-09	15:30:00
	95.69	95.9775	2018-08-09	16:00:00
	93.2115	93.5885	2018-08-09	16:30:00
	95.915	96.666	2018-08-09	17:00:00
	94.271	93.306	2018-08-09	17:30:00
	91.5215	92.081	2018-08-09	18:00:00
	90.032	90.0335	2018-08-09	18:30:00
	87.0965	87.4595	2018-08-09	19:00:00
	85.104	84.9245	2018-08-09	19:30:00
	73.839	73.2355	2018-08-10	05:00:00
	73.149	72.545	2018-08-10	05:30:00
	73.0625	72.545	2018-08-10	06:00:00
	73.7525	73.2355	2018-08-10	06:30:00
	75.3985	75.3115	2018-08-10	07:00:00
	77.2275	77.313	2018-08-10	07:30:00
	79.952	80.824	2018-08-10	08:00:00
	71.34	77.0065	2018-08-10	08:30:00
	71.943	77.262	2018-08-10	09:00:00
	71.7695	78.24	2018-08-10	09:30:00
	72.8045	79.7135	2018-08-10	10:00:00
	73.063	77.4215	2018-08-10	10:30:00
	73.931	77.1485	2018-08-10	11:00:00
	78.3335	81.187	2018-08-10	11:30:00
	76.18	75.66	2018-08-10	12:00:00
	76.442	76.704	2018-08-10	12:30:00
	74.2725	75.0515	2018-08-10	13:00:00
	76.6165	76.0945	2018-08-10	13:30:00
	75.5715	75.1375	2018-08-10	14:00:00
	83.8625	86.278	2018-08-10	14:30:00
	88.468	90.311	2018-08-10	15:00:00
	91.03	91.6125	2018-08-10	15:30:00
	91.303	93.0345	2018-08-10	16:00:00
	90.733	93.32	2018-08-10	16:30:00
	89.1295	91.624	2018-08-10	17:00:00
	87.5575	88.5575	2018-08-10	17:30:00
	85.104	86.5505	2018-08-10	18:00:00
	83.489	84.925	2018-08-10	18:30:00
	81.9745	83.4	2018-08-10	19:00:00
	80.4705	81.6215	2018-08-10	19:30:00
Average	83.3574	82.3111
