# Supplementary material for: Floral nectar microbial communities exhibit seasonal shifts associated with extreme heat: Potential implications for climate change and plant-pollinator interactions
Source: Front Microbiol. 2022 Aug 25;13:931291. doi: 10.3389/fmicb.2022.931291 (PMC9453676; doi:10.3389/fmicb.2022.931291)
Supplement: Supplementary file 2 [file Data_Sheet_2.xlsx]

## Sheet: Feature(ESV)table(full)
	sum ↓ Sample →		FieldBlank.6	FieldBlank.7	Plate1.blk	Plate2.blk.1	Plate2.blk.2	Plate2.blk.3	Plate4.blk.1	Plate4.blk.2	P1.10A.7	P1.10B.7	P1.1A.1	P1.1A.2	P1.1A.3	P1.1A.5	P1.1A.6	P1.1A.7	P1.1B.1	P1.1B.10	P1.1B.2	P1.1B.3	P1.1B.5	P1.1B.7	P1.1B.9	P1.2A.1	P1.2A.2	P1.2A.3	P1.2A.5	P1.2A.6	P1.2A.7	P1.2B.1	P1.2B.10	P1.2B.2	P1.2B.3	P1.2B.5	P1.2B.6	P1.2B.7	P1.2B.9	P1.3A.1	P1.3A.3	P1.3A.5	P1.3A.6	P1.3A.7	P1.3A.9	P1.3B.1	P1.3B.2	P1.3B.5	P1.3B.6
	Treatment →		BLNK	BLNK	BLNK	BLNK	BLNK	BLNK	BLNK	BLNK	HTD	CTRL	HTD	HTD	HTD	HTD	HTD	HTD	CTRL	CTRL	CTRL	CTRL	CTRL	CTRL	CTRL	HTD	HTD	HTD	HTD	HTD	HTD	CTRL	CTRL	CTRL	CTRL	CTRL	CTRL	CTRL	CTRL	HTD	HTD	HTD	HTD	HTD	HTD	CTRL	CTRL	CTRL	CTRL
ESV ID ↓	Taxonomy ↓	Total Read count ↓ Collection Day →	6	7	0	0	0	0	0	0	7	7	1	2	3	5	6	7	1	10	2	3	5	7	9	1	2	3	5	6	7	1	10	2	3	5	6	7	9	1	3	5	6	7	9	1	2	5	6
0070cb6ea2e2b98eab026b642c6e37f7	D_0__Bacteria;D_1__Firmicutes;D_2__Bacilli;D_3__Bacillales;D_4__Staphylococcaceae;D_5__Staphylococcus	2288	0	0	95	0	0	0	19	46	0	0	0	0	0	0	0	0	0	0	0	0	0	0	0	0	0	0	0	0	0	0	0	0	0	0	0	0	0	0	0	0	0	0	0	0	0	0	0
038b8bec3e10bbd3c4f16a18ee248d0b	D_0__Bacteria;D_1__Proteobacteria;D_2__Alphaproteobacteria;D_3__Rhizobiales;D_4__Bartonellaceae;D_5__Bartonella;D_6__uncultured Rhizobiales bacterium	4014	0	0	0	0	0	0	0	7	0	0	0	0	0	0	0	0	0	0	0	0	0	0	0	0	36	0	0	0	0	0	0	0	0	0	0	0	0	0	0	0	0	0	0	0	0	0	0
0576e1a0d7a239a0acb0b4a7fdabbf69	D_0__Bacteria;D_1__Firmicutes;D_2__Bacilli;D_3__Lactobacillales;D_4__Streptococcaceae;D_5__Lactococcus;D_6__Lactococcus lactis	16550	0	0	0	0	0	0	0	0	0	0	0	0	0	0	0	0	0	0	0	0	0	7	0	0	0	0	0	0	0	0	0	0	0	0	0	0	0	778	0	0	0	0	0	0	0	0	0
0a658e02e4ecd64c9a8d4f15b4a12a1f	D_0__Bacteria;D_1__Proteobacteria;D_2__Gammaproteobacteria;D_3__Enterobacteriales;D_4__Enterobacteriaceae;D_5__Serratia	4570	0	0	0	0	0	0	0	0	0	0	0	0	0	0	0	0	32	0	0	0	0	0	0	0	57	0	0	0	0	0	0	0	0	0	0	0	0	0	0	0	0	0	0	0	0	0	0
0c259119d9e3cc8100e00faecd29db9b	D_0__Bacteria;D_1__Actinobacteria;D_2__Actinobacteria;D_3__Corynebacteriales;D_4__Corynebacteriaceae;D_5__Corynebacterium 1;D_6__uncultured bacterium	1647	0	0	0	0	0	0	0	34	0	0	0	0	0	0	0	0	0	0	0	0	0	0	0	0	0	0	0	0	0	0	0	0	0	0	0	0	0	0	0	0	0	0	0	0	0	0	0
0c51f1cc7b8171a265403d0425efc450	D_0__Bacteria;D_1__Proteobacteria;D_2__Gammaproteobacteria;D_3__Orbales;D_4__Orbaceae;D_5__Gilliamella	3157	0	0	0	0	0	0	99	119	0	0	591	0	0	0	0	0	10	0	0	0	0	0	0	239	0	0	0	0	0	0	0	0	0	0	0	0	0	327	0	0	0	0	0	0	0	0	0
114e2fbc3b3ba1c5a85e9d1f8100a73d	D_0__Bacteria;D_1__Proteobacteria;D_2__Gammaproteobacteria;D_3__Enterobacteriales;D_4__Enterobacteriaceae	27621	0	0	0	0	0	0	0	0	0	0	0	0	0	0	0	0	0	0	0	0	0	0	0	0	0	0	0	0	0	0	0	0	0	0	0	4958	0	0	0	0	0	0	0	0	0	0	0
190e0f251ffd4410a7005d49899a5433	D_0__Bacteria;D_1__Proteobacteria;D_2__Alphaproteobacteria;D_3__Rhizobiales;D_4__Phyllobacteriaceae;D_5__Phyllobacterium;Ambiguous_taxa	4446	0	0	0	0	0	0	0	0	5	0	0	0	0	0	252	0	0	0	0	0	0	0	0	0	0	0	0	0	0	0	0	0	0	0	0	6	0	0	0	0	0	0	0	0	0	0	0
1a6bc74ce0827b219ebfce55fc96f773	D_0__Bacteria;D_1__Proteobacteria;D_2__Alphaproteobacteria;D_3__Rhizobiales;D_4__Bradyrhizobiaceae;D_5__Bradyrhizobium;Ambiguous_taxa	38552	20	30	0	0	0	0	0	0	64	309	0	0	9	0	0	0	0	0	0	196	0	270	0	0	0	0	0	0	2096	0	0	0	0	495	0	900	0	0	0	0	0	274	0	0	0	0	743
1b66c6a33b7fc671e31bede6d5699556	D_0__Bacteria;D_1__Firmicutes;D_2__Bacilli;D_3__Lactobacillales;D_4__Streptococcaceae;D_5__Streptococcus	4653	0	0	0	0	0	0	0	0	0	0	0	133	0	0	0	0	0	0	0	0	0	0	0	0	0	0	0	0	0	0	0	0	0	0	0	0	0	0	0	0	0	0	0	0	0	0	0
1ba9351ce6f33e4b67e7740781ff2c97	D_0__Bacteria;D_1__Proteobacteria;D_2__Gammaproteobacteria;D_3__Pseudomonadales;D_4__Moraxellaceae;D_5__Enhydrobacter;D_6__uncultured bacterium	10561	0	0	0	0	0	0	0	0	0	0	0	0	0	0	0	0	0	0	2766	0	0	0	0	0	0	0	0	0	0	0	0	0	0	0	0	0	0	0	0	0	0	0	0	0	0	0	0
1e39389d27a1d1ad28b345315a177873	D_0__Bacteria;D_1__Proteobacteria;D_2__Betaproteobacteria	13682	0	0	0	0	0	0	0	0	0	0	0	0	0	0	0	0	0	0	0	0	0	0	0	0	0	0	0	0	0	0	0	0	0	0	0	0	0	0	0	0	0	0	619	0	0	0	946
251ef6627a136da4838a5ea50d205643	D_0__Bacteria;D_1__Bacteroidetes;D_2__Cytophagia;D_3__Cytophagales;D_4__Cytophagaceae;D_5__Hymenobacter;D_6__uncultured bacterium	7875	0	0	0	0	0	0	0	0	0	0	0	410	0	0	0	0	0	0	847	0	0	0	0	0	38	0	0	0	0	0	0	376	0	0	0	0	0	0	0	0	0	0	0	0	398	0	0
270ed0acb52463746a50b7c83db6dc79	D_0__Bacteria;D_1__Proteobacteria;D_2__Alphaproteobacteria;D_3__Rickettsiales;D_4__Rickettsiaceae;D_5__Rickettsia;Ambiguous_taxa	19004	0	0	0	0	0	0	0	0	0	947	2026	0	0	0	0	0	0	0	0	0	0	0	0	0	0	3744	0	0	0	0	0	0	0	0	0	0	0	0	0	0	0	0	0	0	0	0	0
286eed187d975adb7edd7285f1593200	D_0__Bacteria;D_1__Proteobacteria;D_2__Alphaproteobacteria;D_3__Rhizobiales;D_4__Phyllobacteriaceae;D_5__Mesorhizobium;Ambiguous_taxa	544169	8385	1829	0	0	0	0	0	0	551	6170	0	0	7585	36	39	1148	0	3321	0	7431	71	6205	1565	0	0	818	152	0	4034	0	193	0	89	2309	0	7017	1449	0	33	156	0	1554	1512	0	0	81	0
2a40a72523b65b152fbd5ca72e07bf56	D_0__Bacteria;D_1__Proteobacteria;D_2__Gammaproteobacteria;D_3__Enterobacteriales;D_4__Enterobacteriaceae	9052	0	0	0	0	0	0	0	0	0	0	0	0	0	0	0	0	0	0	0	0	0	0	0	0	0	0	0	1090	0	0	0	0	0	0	0	0	0	0	0	0	0	0	0	0	0	0	0
2b20a6d04101fdd02935d364781ba23e	D_0__Bacteria;D_1__Proteobacteria;D_2__Gammaproteobacteria;D_3__Pseudomonadales;D_4__Moraxellaceae;D_5__Acinetobacter	4311	0	0	0	0	0	0	0	0	0	0	0	0	0	0	0	0	0	0	0	0	0	0	0	0	0	0	0	0	0	0	0	0	0	0	37	10	0	0	0	705	0	0	0	0	0	0	0
324bceb34b83c3a88ca3f2cde8c81b34	D_0__Bacteria;D_1__Proteobacteria;D_2__Alphaproteobacteria;D_3__Rickettsiales;D_4__Mitochondria;Ambiguous_taxa;Ambiguous_taxa	7580	0	0	0	0	0	0	0	0	0	0	0	0	0	0	0	0	367	0	3	0	0	0	0	0	563	0	0	0	0	0	0	0	0	0	0	0	0	0	0	0	0	0	0	0	0	0	0
347203bb26df7390f7c39662c294e0ed	D_0__Bacteria;D_1__Firmicutes;D_2__Clostridia;D_3__Clostridiales;D_4__Lachnospiraceae;D_5__Tyzzerella 3;D_6__uncultured bacterium	7510	0	0	0	0	0	0	0	0	0	0	0	0	0	0	0	0	0	0	248	0	0	5	0	0	67	0	0	0	0	0	0	363	0	0	0	0	0	0	0	0	0	0	0	0	0	0	0
34801afd2f78467246a49c0026bffa01	D_0__Bacteria;D_1__Proteobacteria;D_2__Betaproteobacteria;D_3__Burkholderiales;D_4__Comamonadaceae	9433	0	0	0	0	0	0	0	0	0	0	0	0	0	0	0	0	0	0	0	0	0	0	0	0	0	0	0	0	0	0	0	0	0	1629	0	0	0	0	0	0	0	0	0	0	0	0	0
395e97afdcd78f1d6d8fdf68708f2383	D_0__Bacteria;D_1__Proteobacteria;D_2__Betaproteobacteria;D_3__Neisseriales;D_4__Neisseriaceae;D_5__Snodgrassella	5956	0	0	0	0	0	0	140	242	0	0	0	0	0	0	0	0	0	0	0	0	0	0	0	0	0	0	0	0	0	0	0	0	0	0	0	0	0	1374	0	0	0	0	0	0	0	0	0
3a4afd189e64fa59165c15959995d473	D_0__Bacteria;D_1__Firmicutes;D_2__Bacilli;D_3__Bacillales;D_4__Bacillaceae;D_5__Bacillus	3324	89	0	0	0	0	0	0	0	0	0	0	0	0	0	0	0	0	0	0	0	0	0	0	0	0	256	0	264	0	0	0	0	0	0	19	0	0	0	0	0	0	0	0	0	0	0	0
45821ad951e8d90b4e6b8e1a738dfea4	D_0__Bacteria;D_1__Bacteroidetes;D_2__Flavobacteriia;D_3__Flavobacteriales;D_4__Flavobacteriaceae;D_5__Cloacibacterium;D_6__uncultured bacterium	3740	0	0	0	0	0	0	0	0	0	0	0	0	0	0	0	0	0	0	0	0	0	0	0	0	0	0	0	0	0	0	0	0	0	0	108	0	0	0	0	0	0	126	0	0	0	0	0
49d0dcd9e6e8343bd5051c9a3ed45a0f	D_0__Bacteria;D_1__Proteobacteria;D_2__Alphaproteobacteria;D_3__Rhizobiales;D_4__Methylobacteriaceae;D_5__Methylobacterium;D_6__Methylobacterium radiotolerans	23118	720	87	65	187	0	50	0	0	0	0	0	0	0	0	0	0	0	0	0	0	0	0	180	0	0	0	0	0	0	963	0	0	0	1759	0	0	196	0	0	0	0	0	0	0	0	0	268
53456e024d733d07d589d9bc2f19c1cb	D_0__Bacteria;D_1__Firmicutes;D_2__Bacilli;D_3__Lactobacillales;D_4__Lactobacillaceae;D_5__Lactobacillus;D_6__uncultured Lactobacillus sp.	3652	0	0	0	0	0	0	64	0	0	0	0	331	0	0	0	0	0	0	0	0	0	0	0	0	255	0	0	0	0	0	0	0	0	0	0	0	0	0	0	0	0	0	0	0	774	0	0
5df2e08e93cff610a82f835cfff33cbe	D_0__Bacteria;D_1__Proteobacteria;D_2__Alphaproteobacteria;D_3__Rhizobiales;D_4__Bradyrhizobiaceae;D_5__Bradyrhizobium	47941	860	0	0	0	0	0	0	0	0	729	0	0	26	0	0	114	0	0	0	536	0	0	0	0	0	51	0	0	888	0	43	266	0	0	0	13	0	118	0	0	0	36	108	0	0	0	0
6470e639d0acf50bc7c84afd93134a99	D_0__Bacteria;D_1__Actinobacteria;D_2__Actinobacteria;D_3__Propionibacteriales;D_4__Propionibacteriaceae;D_5__Propionibacterium;D_6__uncultured bacterium	1253	0	0	0	0	0	0	0	0	0	0	0	204	0	0	117	0	68	0	0	0	0	0	0	0	0	0	0	50	0	0	0	0	0	0	0	0	0	0	0	0	0	0	0	0	0	0	0
6737081845528d1550df5f9460a9ed02	D_0__Bacteria;D_1__Firmicutes;D_2__Bacilli;D_3__Lactobacillales;D_4__Lactobacillaceae;D_5__Lactobacillus;D_6__uncultured Lactobacillus sp.	3205	0	0	0	0	0	0	55	0	0	0	0	0	0	0	0	0	0	0	466	0	0	0	0	0	0	0	0	0	0	0	0	358	0	0	0	0	0	0	0	0	0	0	0	0	697	0	0
6c7c15f2a2871fa76ca2e53a8697d821	D_0__Bacteria;D_1__Cyanobacteria;D_2__Chloroplast	5030	0	0	0	0	0	0	0	0	7	0	0	158	0	0	2	0	0	0	0	0	0	0	0	0	0	0	0	8	0	0	0	157	0	0	0	0	0	0	0	0	0	0	0	2	25	0	0
6ff0cdf9fa9ec6f5c9a441e1d823f69c	D_0__Bacteria;D_1__Firmicutes;D_2__Clostridia;D_3__Clostridiales;D_4__Lachnospiraceae;D_5__Tyzzerella 3;D_6__uncultured bacterium	2805	0	0	0	0	0	0	0	0	0	0	0	236	0	0	0	0	45	0	378	0	0	0	0	0	0	0	0	0	0	0	0	298	0	0	0	0	0	0	0	0	0	0	0	0	0	0	0
70871a922e82f90de19c3d6510cee95f	D_0__Bacteria;D_1__Proteobacteria;D_2__Gammaproteobacteria;D_3__Pseudomonadales;D_4__Moraxellaceae;D_5__Acinetobacter	111264	0	0	0	0	0	0	0	0	18306	1693	0	832	0	0	16	105	739	0	0	0	0	3024	0	192	1051	427	108	0	1335	0	0	0	0	0	0	0	0	1774	0	0	1329	0	0	314	0	0	0
76875bcffdd47b0694d95dd318cab0e4	D_0__Bacteria;D_1__Proteobacteria;D_2__Betaproteobacteria;D_3__Burkholderiales;D_4__Comamonadaceae;D_5__Pelomonas;D_6__uncultured bacterium	58331	0	0	150	134	28	345	0	26	0	60	0	102	0	0	0	42	0	0	0	0	0	0	15	0	0	24	0	365	0	2321	0	156	42967	654	0	0	0	0	0	233	82	0	0	725	235	0	277
76ed74f6dab4af5e948a0ec5cea0063a	D_0__Bacteria;D_1__Bacteroidetes;D_2__Sphingobacteriia;D_3__Sphingobacteriales;D_4__Chitinophagaceae;D_5__Sediminibacterium;D_6__uncultured bacterium	723922	2526	8308	0	0	0	0	0	0	3249	4099	0	0	0	0	0	971	0	17796	0	29	0	1814	7997	0	0	5192	0	0	938	0	8121	0	0	0	0	6636	4730	0	0	0	0	595	5310	0	0	0	3233
7d7eed148625af55de1b023cbff1795c	D_0__Bacteria;D_1__Firmicutes;D_2__Clostridia;D_3__Clostridiales;D_4__Lachnospiraceae;D_5__Tyzzerella 3;D_6__uncultured bacterium	6641	0	0	0	0	0	0	0	0	0	0	0	0	0	0	0	0	0	0	439	0	0	0	0	0	0	0	0	0	0	0	0	909	0	0	0	0	0	0	0	0	0	0	0	0	2640	0	0
7e9041925eae7c9b5857d07788b86d60	D_0__Bacteria;D_1__Proteobacteria;D_2__Alphaproteobacteria;D_3__Rickettsiales;D_4__Mitochondria;Ambiguous_taxa;Ambiguous_taxa	6131	0	0	0	0	0	0	0	0	0	0	0	0	0	0	0	857	0	0	0	0	0	0	0	0	0	0	0	0	0	0	0	0	0	0	0	0	0	901	0	0	0	0	0	0	0	0	0
81f385d4cebdb5fa4e1b9ed8ee7b4229	D_0__Bacteria;D_1__Proteobacteria;D_2__Alphaproteobacteria;D_3__Sphingomonadales;D_4__Sphingomonadaceae;D_5__Sphingomonas	36957	0	0	0	0	0	0	0	7	0	0	94	0	0	0	0	0	45	0	0	0	0	0	0	60	0	0	3	450	0	1304	0	5	0	0	157	0	0	403	0	0	748	0	0	254	0	0	0
86e96c22be02e0f3ee8325032a73f4fa	D_0__Bacteria;D_1__Proteobacteria;D_2__Alphaproteobacteria;D_3__Sphingomonadales;D_4__Sphingomonadaceae;D_5__Sphingomonas;Ambiguous_taxa	19082	0	0	0	0	0	0	0	0	0	0	0	0	0	0	0	0	0	0	0	4502	0	0	0	0	0	0	0	0	0	0	0	0	0	0	0	0	0	0	0	0	0	0	0	0	0	0	0
8812b5f53370cbad7d1a5f7092dff764	D_0__Bacteria;D_1__Proteobacteria;D_2__Alphaproteobacteria;D_3__Rickettsiales;D_4__Rickettsiaceae;D_5__Rickettsia;Ambiguous_taxa	7824	0	0	0	0	0	0	0	0	0	0	0	0	0	41	0	0	0	0	0	0	0	0	0	0	0	0	0	0	0	0	0	0	0	0	0	0	0	0	0	0	0	0	0	0	0	0	0
8e71066871946740b57bb0e0ad42688b	D_0__Bacteria;D_1__Actinobacteria;D_2__Actinobacteria;D_3__Micrococcales;D_4__Microbacteriaceae;D_5__Pseudoclavibacter;D_6__uncultured bacterium	4225	0	0	0	0	0	0	0	0	0	0	0	0	0	0	0	26	0	0	0	0	0	0	0	0	0	0	0	0	0	0	0	0	0	0	392	0	0	0	0	0	0	1253	0	0	0	0	0
8eb390fff8b6a769da55b8fc6d3c758e	D_0__Bacteria;D_1__Firmicutes;D_2__Bacilli;D_3__Bacillales;D_4__Bacillaceae;D_5__Bacillus;D_6__Bacillus thermoamylovorans	46694	0	0	0	0	0	0	0	0	0	0	0	0	0	0	0	0	0	0	0	0	0	0	0	320	0	2873	0	1802	5	0	0	0	0	252	0	0	0	0	0	0	0	6287	0	0	0	0	0
8fed2e093991c23dce4fe52aea063ccf	D_0__Bacteria;D_1__Proteobacteria;D_2__Gammaproteobacteria;D_3__Pseudomonadales;D_4__Moraxellaceae;D_5__Acinetobacter	9409	0	0	0	43	154	0	0	0	0	0	0	158	0	0	0	0	0	0	294	0	0	79	43	0	0	0	0	0	0	0	0	0	0	0	9	0	0	0	0	0	79	0	0	0	0	0	0
94b46d31d5ecec4b1aade25833c4099f	D_0__Bacteria;D_1__Proteobacteria;D_2__Gammaproteobacteria;D_3__Enterobacteriales;D_4__Enterobacteriaceae	5328	0	0	0	0	0	0	0	0	0	0	0	0	97	0	0	0	0	0	0	1432	0	0	0	0	55	0	0	0	0	0	0	0	0	0	0	0	0	0	0	0	0	0	585	0	0	0	208
9a7f7e448323ec6425cccaf6519a7bfa	D_0__Bacteria;D_1__Gemmatimonadetes;D_2__Gemmatimonadetes;D_3__Gemmatimonadales;D_4__Gemmatimonadaceae;D_5__uncultured	6345	0	0	0	0	0	0	0	0	0	0	0	0	0	0	0	0	0	624	0	0	0	0	100	0	0	0	0	0	462	0	0	0	0	0	0	0	0	0	0	0	0	0	69	0	0	0	0
9ba4a4ade9cca758f14a16c9e7026cf0	D_0__Bacteria;D_1__Actinobacteria;D_2__Actinobacteria;D_3__Corynebacteriales;D_4__Dietziaceae;D_5__Dietzia;D_6__uncultured bacterium	3346	0	0	0	0	0	0	0	0	0	0	0	0	0	0	0	0	0	0	0	0	0	0	0	0	0	0	0	0	0	0	0	0	0	66	0	0	0	0	0	0	0	0	0	0	0	0	0
9e56b0e3b0f4b53beccf0bf85ccb696f	D_0__Bacteria;D_1__Actinobacteria;D_2__Actinobacteria;D_3__Propionibacteriales;D_4__Propionibacteriaceae;D_5__Propionibacterium;D_6__uncultured bacterium	12768	702	0	139	68	0	0	151	220	0	0	538	0	0	0	157	0	0	0	0	0	0	0	0	0	524	0	0	0	0	0	0	0	0	0	56	0	0	65	0	0	0	0	0	0	159	0	0
a19ed6d1eb8904331005be11168fe041	D_0__Bacteria;D_1__Proteobacteria;D_2__Alphaproteobacteria;D_3__Rhizobiales;D_4__Bradyrhizobiaceae;D_5__Bradyrhizobium	22686	0	0	0	0	0	0	0	0	292	354	0	0	0	0	0	27	0	0	0	934	0	564	0	0	0	0	0	0	0	0	0	0	0	0	0	0	0	0	0	8	0	0	0	0	0	0	0
a6c737385cce6796215a393119b65754	D_0__Bacteria;D_1__Proteobacteria;D_2__Alphaproteobacteria;D_3__Rickettsiales;D_4__Anaplasmataceae;D_5__Wolbachia;Ambiguous_taxa	44220	0	0	0	0	0	0	0	0	0	0	0	0	0	0	0	0	0	0	0	0	84	1389	0	0	0	0	0	0	0	0	0	0	0	0	0	0	0	0	0	0	0	0	0	0	0	0	0
b0021ca95ef2209531059ec5d9e2eddb	D_0__Bacteria;D_1__Firmicutes;D_2__Bacilli;D_3__Lactobacillales;D_4__Lactobacillaceae;D_5__Lactobacillus	14623	0	0	0	0	0	0	434	501	0	0	0	0	0	0	44	0	16	0	0	0	0	0	0	0	159	0	0	0	0	0	0	0	0	0	0	0	0	0	0	0	0	0	0	0	0	0	0
c9e7dab796ac1fb34edfeb00812f21a1	D_0__Bacteria;D_1__Proteobacteria;D_2__Betaproteobacteria;D_3__Neisseriales;D_4__Neisseriaceae;D_5__Snodgrassella;Ambiguous_taxa	17525	0	0	0	0	0	0	44	135	0	0	0	421	0	0	0	0	0	0	0	0	0	0	0	67	0	0	0	0	0	8742	0	0	0	0	133	0	0	0	0	0	246	0	0	0	0	0	0
cd3cf5669278057ba6e8db7a7f12419b	D_0__Bacteria;D_1__Proteobacteria;D_2__Gammaproteobacteria;D_3__Enterobacteriales;D_4__Enterobacteriaceae	44367	0	0	0	0	0	0	0	0	0	0	0	0	0	0	0	0	0	0	0	0	0	0	0	0	68	0	0	0	0	0	0	0	0	0	0	0	0	0	0	0	7138	0	0	0	0	0	0
cd48c551e4f3445543a8614bc8d50d63	D_0__Bacteria;D_1__Firmicutes;D_2__Bacilli;D_3__Lactobacillales;D_4__Streptococcaceae;D_5__Streptococcus;D_6__uncultured bacterium	7430	0	338	0	0	0	0	0	0	0	0	731	0	0	0	0	0	0	0	0	0	0	0	0	0	0	0	0	0	0	0	0	0	0	0	0	0	0	0	0	0	0	0	441	0	0	0	0
ce0bea7fac030469ddc3cd0793ffe10e	D_0__Bacteria;D_1__Proteobacteria;D_2__Gammaproteobacteria;D_3__Enterobacteriales;D_4__Enterobacteriaceae;D_5__Escherichia-Shigella	5846	0	0	0	0	0	0	0	0	0	0	0	0	0	0	0	0	0	0	0	0	0	0	0	29	0	0	0	0	0	0	0	0	0	0	0	0	0	0	0	0	0	0	0	190	261	0	0
d9419a16c9c69169c5520663084abc38	D_0__Bacteria;D_1__Firmicutes;D_2__Bacilli;D_3__Lactobacillales;D_4__Lactobacillaceae;D_5__Lactobacillus;D_6__uncultured Lactobacillus sp.	20144	0	0	313	0	0	0	154	506	0	0	0	159	0	0	0	0	0	0	202	0	0	0	0	0	104	1087	0	0	0	0	0	1355	0	0	0	0	0	0	0	0	0	0	0	0	666	0	0
e30d9791da5092ef09d9ba4bc8b26413	D_0__Bacteria;D_1__Proteobacteria;D_2__Betaproteobacteria;D_3__Burkholderiales;D_4__Burkholderiaceae;D_5__Ralstonia	20159	0	29	0	0	26	239	72	26	0	0	0	0	0	0	0	0	0	0	0	0	0	0	339	0	0	0	0	0	0	0	39	0	0	57	0	0	0	0	0	0	0	0	0	0	0	0	233
e5d77f69b0ee4cc30eec821157a00c7e	D_0__Bacteria;D_1__Proteobacteria;D_2__Alphaproteobacteria;D_3__Rhodospirillales;D_4__Acetobacteraceae	2933	0	0	0	0	0	0	10	0	0	0	0	325	0	0	0	0	0	0	0	0	0	0	0	0	0	0	0	0	0	0	0	5	0	0	0	0	0	0	0	0	0	0	0	0	0	0	0
f26e12ef1d8c42578c2a90633ec29df6	D_0__Bacteria;D_1__Actinobacteria;D_2__Actinobacteria;D_3__Propionibacteriales;D_4__Propionibacteriaceae;D_5__Propionibacterium;D_6__uncultured bacterium	3561	0	0	0	49	0	0	0	0	0	0	0	0	0	0	0	0	0	0	0	0	0	0	0	0	118	0	0	0	0	0	0	0	0	0	0	0	0	0	0	0	0	0	0	0	0	0	0
f31919830d228c0bc1271cdd4afc57ad	D_0__Bacteria;D_1__Actinobacteria;D_2__Actinobacteria;D_3__Pseudonocardiales;D_4__Pseudonocardiaceae;D_5__Amycolatopsis;Ambiguous_taxa	3702	0	0	0	0	0	0	0	0	0	0	0	0	0	0	0	0	0	0	0	0	0	0	0	126	0	0	0	0	0	0	0	0	0	0	0	0	0	0	0	0	0	0	0	0	0	0	0
f77759a681636aaaadc71d5e69681e0b	D_0__Bacteria;D_1__Actinobacteria;D_2__Actinobacteria;D_3__Propionibacteriales;D_4__Nocardioidaceae;D_5__Nocardioides;Ambiguous_taxa	6831	0	51	0	0	0	0	0	0	0	0	0	0	0	0	0	1113	0	0	0	0	0	0	0	0	0	0	285	0	0	0	0	0	0	156	0	0	0	0	0	117	0	0	0	0	0	0	0
fba87a7ac34744eba9c362a99269c643	D_0__Bacteria;D_1__Actinobacteria;D_2__Actinobacteria;D_3__Corynebacteriales;D_4__Corynebacteriaceae;D_5__Lawsonella;D_6__uncultured bacterium	1678	0	0	39	0	0	0	0	0	0	0	0	0	0	0	0	0	0	0	0	0	0	0	0	0	74	0	0	0	0	0	0	0	0	0	51	0	0	0	0	0	0	0	0	0	0	0	0
ffd38941ceffb8a09f25e67204cd01a9	D_0__Bacteria;D_1__Actinobacteria;D_2__Actinobacteria;D_3__Micrococcales;D_4__Micrococcaceae;D_5__Micrococcus	3531	0	0	0	0	0	0	0	7	4	0	243	0	0	0	0	0	8	0	0	0	0	0	0	0	0	0	0	0	0	0	0	0	0	0	0	0	0	0	0	0	0	0	0	0	0	0	0
[truncated: 229 more columns]
